# Supplementary material for: Peribacillus simplex P10 Enhances Salt Tolerance in Asparagus by Modulating Amino Acid and Phenylpropanoid Metabolism
Source: Plants (Basel). 2026 Jun 15;15(12):1848. doi: 10.3390/plants15121848 (PMC13306513; doi:10.3390/plants15121848)
Supplement: Supplementary file 1 [file plants-15-01848-s001.zip]

Archive with 6 entries (6 files):
- Figure S1.pdf
- File S1.pdf
- table S1 qRTPCR primers.xlsx
- table S2. DAMs in each comparison.xlsx
- table S3 DEGs and DAMs associated with amino acid metabolism.xlsx
- table S4 DEGs and DAMs involved in phenylpropanoid and flavonoid metabolism.xlsx
