# Supplementary material for: Peribacillus simplex P10 Enhances Salt Tolerance in Asparagus by Modulating Amino Acid and Phenylpropanoid Metabolism
Source: Plants (Basel). 2026 Jun 15;15(12):1848. doi: 10.3390/plants15121848 (PMC13306513; doi:10.3390/plants15121848)
Supplement: Supplementary file 1 [file plants-15-01848-s001.zip › table S1 qRTPCR primers.xlsx]

## Sheet: Sheet1
Table S1. Primer sequences used for qRT__PCR analysis
Transcript ID	Sequence (5'-3')	Product (bp)	Transcript
X66875.1	CGCAGCCGTGGCGTATCCTT	148	Ubiquitin (reference)
	ACCACCCACGGAGGACGGAG
LOC109820495	GAATTTCTGCCGGCGATGAG	126	Glutamine synthetase
	GAGCACCAGCTCCATTCCAA
LOC109833799	CGTGTGTGCAGAGCTGACTA	121	Chalcone synthase
	CGGGTCTGAACCGACAATCA
LOC109819760	CTCTTCCACCATTCGTGGCT	160	UDP-glucose:flavonoid glycosyltransferase
	TTCTCATCCTGCGCCCATTT
LOC109843175	ATGCCACCGAGTATGGTCAC	137	Dihydroflavonol 4-reductase
	GCTCTGGGATGGTTCAGGAG
LOC109849057	CCGTTGAGTAGGAGCGTGTT	117	Glutamate synthase
	AGTCGACGAAGACGACGATG
LOC109827932	TATCGTTTTGGAGCGGGAGG	125	Arginine decarboxylase
	TTGATCCGAAATGGCCGGAA
LOC109829830	GCTGCTGTCTTCCACAATGC	139	Δ¹-pyrroline-5-carboxylate synthase
	TCCATCGTGTGGTTAGCAGG
LOC109826695	TGAAGAGCTAAGGGCAACCG	128	Flavone synthase
	GCGGTCCAATGTTCCAAACC
LOC109840915	TCAGCTCCTGATCGTCCTGA	131	tyrosine decarboxylase
	CCAGCTGTGCTACTGTTGGA
LOC109848531	TGTGGAGCAACGAAAGCTCA	120	glutathione reductase
	TGTCTTCGGTTTAGCCCCAG
LOC109826061	TCTCTCCTACATCGCCGGAA	128	phenylalanine ammonia-lyase
	GCAGCTCAAAGAATCCGCTG
LOC109849442	AGCCACGTGCCTATCTCAAC	120	anthocyanidin synthase
	CGTTCGGATAACGGTCGGAT
