# Supplementary material for: Peribacillus simplex P10 Enhances Salt Tolerance in Asparagus by Modulating Amino Acid and Phenylpropanoid Metabolism
Source: Plants (Basel). 2026 Jun 15;15(12):1848. doi: 10.3390/plants15121848 (PMC13306513; doi:10.3390/plants15121848)
Supplement: Supplementary file 1 [file plants-15-01848-s001.zip › table S2. DAMs in each comparison.xlsx]

## Sheet: Sheet1
Table S2. DAMs in each comparison
Index	Compounds	Class I	Class II	Formula	Q1 (Da)	Q3 (Da)	Molecular weight (Da)	Ionization model	Level	CAS	cpd_ID	P1	P2	P3	N1	N2	N3	PS1	PS2	PS3	NS1	NS2	NS3	QC01	QC02	QC03	kegg_map	NS_vs_N_VIP	NS_vs_N_P-value	NS_vs_N_Fold_Change	NS_vs_N_Log2FC	NS_vs_N_Type	PS_vs_N_VIP	PS_vs_N_P-value	PS_vs_N_Fold_Change	PS_vs_N_Log2FC	PS_vs_N_Type	PS_vs_NS_VIP	PS_vs_NS_P-value	PS_vs_NS_Fold_Change	PS_vs_NS_Log2FC	PS_vs_NS_Type	P_vs_N_VIP	P_vs_N_P-value	P_vs_N_Fold_Change	P_vs_N_Log2FC	P_vs_N_Type
mws0890	D-Serine	Amino acids and derivatives	Amino acids and derivatives	C3H7NO3	104.04	-	105.043	[M-H]-	1	312-84-5	--	142477.0	122310.0	145170.0	131050.0	120510.0	127730.0	86010.0	83870.0	83640.0	35290.0	45850.0	42840.0	137580.0	136390.0	148230.0	-	1.32756	4.29515e-05	0.326874	-1.61319	down	1.41343	0.00370927	0.668407	-0.581202	insig	1.33774	0.00357336	2.04485	1.03199	up	0.74813	0.292441	1.08085	0.112171	insig
pmf0585	DL-Proline	Amino acids and derivatives	Amino acids and derivatives	C5H9NO2	116.07	-	115.063	[M+H]+	1	609-36-9	C16435	5288200.0	5628000.0	5946000.0	3723800.0	3757100.0	4988200.0	61490000.0	63695400.0	55829000.0	11163000.0	9218100.0	9952700.0	9153900.0	9239100.0	9239500.0	-	1.30088	0.00154562	2.43272	1.28257	up	1.42106	0.00130682	14.517	3.85968	up	1.36507	0.00132542	5.96742	2.57711	up	1.1444	0.0542376	1.35232	0.435435	insig
mws1711	D-(-)-Valine	Amino acids and derivatives	Amino acids and derivatives	C5H11NO2	118.15	-	117.079	[M+H]+	2	640-68-6	C06417	83265000.0	80177000.0	115020000.0	79694000.0	110010000.0	104840000.0	16350000.0	24670000.0	35240000.0	8425000.0	8770000.0	9713000.0	103400000.0	103380000.0	97824000.0	-	1.33692	0.0107371	0.0913548	-3.45238	down	1.34324	0.00537655	0.258909	-1.94948	down	1.24285	0.0942147	2.8341	1.50289	up	0.262366	0.731724	0.9454	-0.0810027	insig
mws0256	L-Valine	Amino acids and derivatives	Amino acids and derivatives	C5H11NO2	118.09	-	117.079	[M+H]+	2	72-18-4	C00183	25771000.0	24638000.0	36060000.0	24355000.0	35923000.0	34902000.0	14355000.0	14617000.0	13520000.0	5003000.0	5696000.0	6294000.0	33312000.0	33010000.0	32885000.0	ko00280,ko00290,ko00460,ko00770,ko00966,ko00970,ko01100,ko01110,ko01210,ko01230,ko01240,ko02010	1.3245	0.018701	0.178535	-2.48572	down	1.358	0.0406194	0.446438	-1.16347	down	1.35338	7.67055e-05	2.50056	1.32225	up	0.36407	0.605283	0.908479	-0.138475	insig
mws0230	L-(-)-Threonine	Amino acids and derivatives	Amino acids and derivatives	C4H9NO3	120.07	-	119.058	[M+H]+	2	72-19-5	C00188	22200.0	29425.3	24974.0	75015.0	27691.0	74079.0	471639.0	511890.0	539920.0	223929.0	229039.0	228910.0	22714.0	46999.0	36912.0	ko00260,ko00261,ko00290,ko00470,ko00860,ko00970,ko01100,ko01110,ko01230,ko02010	1.21987	0.00793501	3.8571	1.94752	up	1.36765	8.55012e-05	8.61752	3.10727	up	1.36129	0.00470929	2.2342	1.15976	up	1.02007	0.163789	0.433291	-1.20659	down
mws0263	L-PyroglutamicAcid	Amino acids and derivatives	Amino acids and derivatives	C5H7NO3	128.04	-	129.043	[M-H]-	1	98-79-3	--	43979.0	44834.0	52331.0	99103.0	89199.0	85961.0	644200.0	670890.0	630600.0	22545.0	24303.0	21810.0	43184.0	76750.0	64926.0	-	1.3382	0.00253052	0.250336	-1.99806	down	1.42393	0.000128844	7.09425	2.82665	up	1.36863	0.00034082	28.3389	4.82471	up	1.34324	0.00136459	0.51463	-0.958392	insig
mws0813	5-Oxoproline	Amino acids and derivatives	Amino acids and derivatives	C5H7NO3	128.04	-	129.043	[M-H]-	1	149-87-1	C01879	103980.0	112171.0	109790.0	117991.0	121580.0	123100.0	872890.0	837740.0	993500.0	372890.0	337740.0	393500.0	79160.0	119100.0	146170.0	ko00480,ko01100	1.33787	0.00404697	3.04444	1.60618	up	1.4236	0.00360361	7.45615	2.89843	up	1.35268	0.00395762	2.4491	1.29225	up	1.24447	0.0188166	0.898724	-0.154051	insig
mws0216	Trans-4-Hydroxy-L-proline	Amino acids and derivatives	Amino acids and derivatives	C5H9NO3	132.07	-	131.058	[M+H]+	2	51-35-4	C01157	2340600.0	2655500.0	2806600.0	821050.0	5480200.0	6640400.0	28235630.0	211056400.0	22926230.0	10872350.0	10172800.0	11117400.0	2693500.0	2680800.0	2588900.0	ko00330,ko00470,ko01100,ko02010	0.909239	0.0657448	2.4852	1.31336	insig	1.17205	0.311195	20.2616	4.34067	up	1.01494	0.340731	8.15291	3.02731	up	0.186803	0.437154	0.602914	-0.729976	insig
mws0227	L-Leucine	Amino acids and derivatives	Amino acids and derivatives	C6H13NO2	132.1	-	131.095	[M+H]+	1	61-90-5	C00123	65907000.0	38554000.0	150690000.0	19585000.0	21169000.0	21692000.0	72049000.0	62512000.0	77195000.0	32889000.0	34627000.0	35105000.0	56171000.0	57430000.0	57174000.0	ko00280,ko00290,ko00966,ko00970,ko01100,ko01110,ko01210,ko01230,ko02010	1.32789	0.000135193	1.64336	0.716645	insig	1.41614	0.00646408	3.39103	1.76172	up	1.34708	0.0121331	2.06348	1.04508	up	1.16479	0.197344	4.08595	2.03067	up
mws0258	L-Isoleucine	Amino acids and derivatives	Amino acids and derivatives	C6H13NO2	132.1	-	131.095	[M+H]+	1	73-32-5	C00407	115660000.0	117470000.0	126180000.0	85619000.0	89528000.0	106720000.0	36580000.0	36560000.0	39880000.0	14630000.0	15400000.0	17730000.0	147790000.0	146550000.0	136790000.0	ko00280,ko00290,ko00460,ko00960,ko00966,ko00970,ko01100,ko01110,ko01210,ko01230,ko02010	1.3359	0.0059924	0.169442	-2.56114	down	1.40715	0.0112418	0.400969	-1.31844	down	1.35354	0.000135547	2.36642	1.2427	up	1.18222	0.0389408	1.27475	0.350215	insig
mws1587	α-Aminocaproic acid	Amino acids and derivatives	Amino acids and derivatives	C6H13NO2	132.1	-	131.095	[M+H]+	1	327-57-1	--	3129000.0	2022700.0	2781900.0	1426300.0	1436200.0	1818600.0	1281000.0	1734400.0	1276700.0	522000.0	592100.0	530300.0	2737100.0	2566100.0	2072600.0	-	1.32431	0.0138729	0.351285	-1.50929	down	0.470847	0.551729	0.9169	-0.125164	insig	1.3338	0.0262826	2.61013	1.38412	up	1.1898	0.0646758	1.69482	0.761128	insig
mws0001	L-Asparagine Anhydrous	Amino acids and derivatives	Amino acids and derivatives	C4H8N2O3	133.06	-	132.054	[M+H]+	2	70-47-3	C00152	348210.0	154730.0	532030.0	209100.0	349080.0	319410.0	4891890.0	4429500.0	4581150.0	1850790.0	1609900.0	1628000.0	674960.0	942970.0	515270.0	ko00250,ko00460,ko00970,ko01100,ko01110,ko01230	1.31911	0.000444412	5.79848	2.53568	up	1.41561	0.000376932	15.8417	3.98566	up	1.36166	0.000233452	2.73205	1.44998	up	0.132572	0.688492	1.17933	0.23797	insig
mws0219	L-AsparticAcid	Amino acids and derivatives	Amino acids and derivatives	C4H7NO4	132.03	-	133.038	[M-H]-	1	56-84-8	C00049	8219800.0	7789500.0	9528000.0	8179600.0	11194000.0	10648000.0	8254000.0	8153000.0	8242000.0	2635900.0	2472600.0	2880000.0	7487300.0	11183000.0	11138000.0	ko00220,ko00250,ko00260,ko00261,ko00270,ko00300,ko00340,ko00410,ko00460,ko00470,ko00710,ko00760,ko00770,ko00970,ko00999,ko01100,ko01110,ko01200,ko01210,ko01230,ko01240,ko02010	1.32533	0.0144162	0.266092	-1.91	down	0.99172	0.193051	0.821042	-0.284472	insig	1.36464	0.000198331	3.08556	1.62553	up	0.772261	0.250668	0.850631	-0.233395	insig
pme0057	DL-Homocysteine	Amino acids and derivatives	Amino acids and derivatives	C4H9NO2S	136.04	-	135.035	[M+H]+	2	6027-13-0	C00155	88287.0	72268.0	62978.0	37892.0	36011.0	38983.0	103660.0	97345.0	225819.0	41728.0	45943.0	55670.0	62935.0	48685.0	58124.0	ko00270,ko00920,ko01100,ko01110,ko01230,ko04980	1.07403	0.12765	1.26979	0.344585	insig	1.30955	0.129316	3.78102	1.91877	up	1.1938	0.151026	2.97768	1.57419	up	1.31765	0.0363256	1.98017	0.985621	insig
pme1002	L-Tyramine	Amino acids and derivatives	Amino acids and derivatives	C8H11NO	138.09	-	137.084	[M+H]+	2	51-67-2	C00483	4205800.0	4430500.0	4593300.0	2144600.0	2642700.0	2521300.0	1640100.0	19396100.0	19845900.0	4285000.0	5328700.0	5296700.0	3548700.0	3510400.0	3426400.0	ko00350,ko00950,ko01100,ko01110,ko01240	1.29712	0.00872377	2.04012	1.02865	up	0.869371	0.202844	5.5937	2.4838	insig	0.422359	0.285359	2.74185	1.45515	insig	1.33753	0.000676839	1.81014	0.856102	insig
pme0193	L-Glutamine	Amino acids and derivatives	Amino acids and derivatives	C5H10N2O3	147.08	-	146.069	[M+H]+	1	56-85-9	C00064	179670.0	89293.0	134430.0	97247.0	144370.0	133010.0	1458910.0	3217800.0	1417930.0	206980.0	219530.0	333070.0	188740.0	187950.0	183810.0	ko00220,ko00230,ko00240,ko00250,ko00470,ko00630,ko00750,ko00910,ko00970,ko01100,ko01230,ko01232,ko01240,ko02010	1.17745	0.0719963	2.02756	1.01975	up	1.39365	0.0846078	16.2686	4.02401	up	1.30932	0.0949262	8.0237	3.00427	up	0.154507	0.767453	1.07679	0.106731	insig
pme0014	L-Glutamic acid	Amino acids and derivatives	Amino acids and derivatives	C5H9NO4	148.06	-	147.053	[M+H]+	1	56-86-0	C00025	34850000.0	38856000.0	26086000.0	20106000.0	20800000.0	19330000.0	19138000.0	19993000.0	18861000.0	6223000.0	5044000.0	6904000.0	90876000.0	85909000.0	81498000.0	ko00220,ko00250,ko00330,ko00332,ko00340,ko00430,ko00470,ko00480,ko00524,ko00630,ko00650,ko00660,ko00860,ko00910,ko00970,ko01100,ko01110,ko01200,ko01210,ko01230,ko01240,ko02010	1.32549	5.31606e-05	0.301663	-1.72899	down	0.808036	0.244505	0.962747	-0.0547721	insig	1.3513	0.000115617	3.19146	1.67422	up	1.22867	0.0711754	1.65668	0.728298	insig
pme1210	L-Methionine	Amino acids and derivatives	Amino acids and derivatives	C5H11NO2S	150.06	-	149.051	[M+H]+	2	63-68-3	C00073	5270900.0	5709000.0	6217900.0	4223400.0	5354400.0	5909700.0	28450300.0	26978000.0	28835800.0	2151300.0	2252100.0	2224800.0	9246200.0	8755700.0	8202700.0	ko00270,ko00470,ko00966,ko00970,ko00999,ko01100,ko01110,ko01210,ko01230,ko01240,ko04148,ko04980	1.30674	0.0267179	0.427971	-1.22442	down	1.41511	8.10966e-06	5.44078	2.44381	up	1.3687	0.000462602	12.713	3.66823	up	0.615966	0.386008	1.11043	0.15112	insig
pme2914	3-Hydroxy-3-methylpentane-1,5-dioic acid	Amino acids and derivatives	Amino acids and derivatives	C6H10O5	161.05	-	162.053	[M-H]-	2	503-49-1	C03761	6684200.0	5583300.0	5596900.0	6825800.0	6614400.0	8023100.0	3985500.0	2762900.0	3746800.0	4127500.0	4387000.0	3911700.0	4789500.0	6962500.0	5498800.0	-	1.30401	0.0140612	0.578951	-0.788487	insig	1.34505	0.00343919	0.488984	-1.03214	down	0.827085	0.221217	0.844603	-0.243656	insig	1.00576	0.105603	0.832323	-0.264784	insig
pme2758	4-Hydroxy-L-glutamic acid	Amino acids and derivatives	Amino acids and derivatives	C5H9NO5	162.04	-	163.048	[M-H]-	2	3913-68-6	C03079	35624.0	29100.0	38299.0	40144.0	40107.0	30607.0	25308.0	20986.0	29145.0	14117.0	15397.0	16586.0	21425.0	34213.0	41765.0	-	1.30502	0.0170796	0.415847	-1.26587	down	1.1787	0.0447824	0.680501	-0.55533	insig	1.25439	0.0437261	1.63642	0.710544	insig	0.374287	0.567291	0.929324	-0.105746	insig
pmp001213	Phenylalanine	Amino acids and derivatives	Amino acids and derivatives	C9H11NO2	166.09	-	165.079	[M+H]+	1	63-91-2	C00079	45417000.0	50702000.0	42774000.0	47643000.0	53469000.0	50662000.0	43893000.0	47907000.0	41425000.0	1659000.0	1833000.0	1581000.0	41329000.0	44537000.0	45681000.0	ko00360,ko00400,ko00460,ko00470,ko00940,ko00960,ko00966,ko00970,ko00996,ko00999,ko01100,ko01110,ko01210,ko01230,ko02010	1.34183	0.00115866	0.0334247	-4.90294	down	1.10251	0.071705	0.877785	-0.18806	insig	1.36805	0.00192276	26.2616	4.71488	up	0.836227	0.216351	0.91513	-0.127951	insig
pme0124	Glycyl-L-proline	Amino acids and derivatives	Amino acids and derivatives	C7H12N2O3	173.09	-	172.085	[M+H]+	2	704-15-4	--	17501.0	10791.0	14272.7	8745.0	9236.5	8188.4	25473.0	25665.0	26989.9	12809.0	9758.6	10816.0	12921.0	12370.0	14347.0	-	1.08506	0.10281	1.27565	0.351231	insig	1.42191	2.92028e-05	2.98541	1.57793	up	1.34435	0.000619874	2.34031	1.2267	up	1.17928	0.102701	1.62648	0.701749	insig
pme0253	N-Acetyl-L-leucine	Amino acids and derivatives	Amino acids and derivatives	C8H15NO3	174.11	-	173.105	[M+H]+	2	1188-21-2	C02710	229020.0	308720.0	130510.0	116580.0	84666.0	116240.0	79992.0	110450.0	96999.0	121180.0	84590.0	68417.0	199720.0	181630.0	169460.0	-	0.521763	0.492114	0.863619	-0.211533	insig	0.457354	0.508581	0.905366	-0.143427	insig	0.231575	0.820459	1.04834	0.0681057	insig	1.07211	0.146433	2.10482	1.07369	up
mws0260	L-(+)-Arginine	Amino acids and derivatives	Amino acids and derivatives	C6H14N4O2	175.12	-	174.112	[M+H]+	1	74-79-3	C00062	101620.0	87562.0	109420.0	128710.0	145470.0	127390.0	1217980.0	1274420.0	1166610.0	330170.0	351320.0	404510.0	160490.0	139030.0	181210.0	ko00220,ko00261,ko00330,ko00470,ko00970,ko01100,ko01110,ko01230,ko02010,ko04148	1.3291	0.00632957	2.70439	1.4353	up	1.4239	0.000570041	9.11176	3.18773	up	1.36117	5.22242e-05	3.36925	1.75243	up	1.20997	0.0168329	0.743586	-0.427428	insig
pme2559	N-Acetylaspartate	Amino acids and derivatives	Amino acids and derivatives	C6H9NO5	174.04	-	175.048	[M-H]-	2	997-55-7	C01042	420390.0	443310.0	332650.0	301450.0	259250.0	296050.0	701290.0	560190.0	647520.0	717350.0	573370.0	579410.0	361140.0	540640.0	353660.0	ko00250,ko01100	1.30854	0.0135849	2.18282	1.12619	up	1.39628	0.0083162	2.22819	1.15587	up	0.153837	0.845969	1.02078	0.0296785	insig	1.16855	0.0632053	1.39638	0.481693	insig
mws0250	L-(-)-Tyrosine	Amino acids and derivatives	Amino acids and derivatives	C9H11NO3	182.08	-	181.074	[M+H]+	1	60-18-4	C00082	2948400.0	1911400.0	2279600.0	1557170.0	1928580.0	1181100.0	1627100.0	1970700.0	1687700.0	463700.0	498500.0	461500.0	2055700.0	2072700.0	2189700.0	ko00130,ko00261,ko00350,ko00360,ko00400,ko00460,ko00730,ko00940,ko00950,ko00965,ko00966,ko00970,ko00999,ko01100,ko01110,ko01210,ko01230,ko01240	1.30185	0.0372476	0.305067	-1.7128	down	0.594854	0.455762	1.13256	0.179591	insig	1.36213	0.00617296	3.71251	1.89239	up	1.03879	0.0986017	1.52981	0.613354	insig
pme0137	N-α-Acetyl-L-glutamine	Amino acids and derivatives	Amino acids and derivatives	C7H12N2O4	187.07	-	188.08	[M-H]-	2	2490-97-3	--	187630.0	182100.0	148970.0	170270.0	129610.0	169900.0	511220.0	542350.0	481652.0	395410.0	320960.0	375130.0	162220.0	167270.0	164090.0	-	1.29846	0.00289816	2.32343	1.21625	up	1.40715	0.000134289	3.26796	1.70839	up	1.26407	0.00739464	1.40652	0.492135	insig	0.550009	0.419242	1.10413	0.142915	insig
mws0736	N-Glycyl-L-leucine	Amino acids and derivatives	Amino acids and derivatives	C8H16N2O3	189.12	-	188.116	[M+H]+	1	869-19-2	C02155	6440000.0	4594700.0	4928300.0	3289300.0	3588200.0	2972600.0	3602700.0	3402700.0	4181600.0	1221100.0	1336600.0	1515600.0	4558700.0	4470000.0	4087300.0	-	1.31753	0.00269937	0.413529	-1.27394	down	0.871184	0.208453	1.13572	0.183613	insig	1.34822	0.00478776	2.74642	1.45755	up	1.24045	0.0586663	1.62059	0.696522	insig
pme3388	H-HomoArg-OH	Amino acids and derivatives	Amino acids and derivatives	C7H16N4O2	189.13	-	188.127	[M+H]+	1	156-86-5	C01924	2327100.0	1251500.0	2070200.0	1264700.0	1863000.0	1491500.0	22555000.0	23100000.0	23338600.0	6746700.0	6683800.0	6004800.0	1637600.0	1901300.0	1894200.0	-	1.32441	0.000133108	4.2075	2.07296	up	1.42041	5.06535e-07	14.9363	3.90075	up	1.36628	9.81933e-07	3.54991	1.82778	up	0.533285	0.418695	1.2229	0.290301	insig
pme3827	3,4-Dihydroxy-DL-phenylalanine	Amino acids and derivatives	Amino acids and derivatives	C9H11NO4	198.08	-	197.069	[M+H]+	2	63-84-3	C00355	505040.0	413390.0	458500.0	226900.0	209530.0	208830.0	443490.0	428370.0	442060.0	120840.0	111690.0	109610.0	442860.0	352810.0	353490.0	ko00350,ko00950,ko00965,ko01100,ko01110	1.33193	0.000455546	0.530236	-0.915294	insig	1.42067	1.16853e-05	2.03626	1.02592	up	1.36743	2.03767e-06	3.8403	1.94122	up	1.35721	0.00894016	2.13392	1.0935	up
mws5037	Alanylleucine	Amino acids and derivatives	Amino acids and derivatives	C9H18N2O3	203.14	-	202.132	[M+H]+	2	1999-42-4	--	2826000.0	3330400.0	4101500.0	824070.0	623900.0	1255300.0	1664700.0	2183270.0	3365300.0	2426200.0	2117600.0	1962500.0	2084100.0	1842800.0	1793300.0	-	1.21421	0.00688844	2.40683	1.26713	up	1.23113	0.0820566	2.66835	1.41595	up	0.195448	0.690493	1.10866	0.148816	insig	1.29944	0.00944013	3.79463	1.92396	up
mws0282	L-Tryptophan	Amino acids and derivatives	Amino acids and derivatives	C11H12N2O2	203.08	-	204.09	[M-H]-	1	73-22-3	C00078	29452000.0	26391000.0	26816000.0	16520000.0	15104000.0	27010000.0	18189000.0	19335000.0	16599000.0	7887000.0	7907000.0	7786000.0	21023000.0	22681000.0	19225000.0	ko00260,ko00380,ko00400,ko00901,ko00966,ko00970,ko00996,ko00999,ko01100,ko01110,ko01210,ko01230,ko01240	1.24402	0.0895934	0.402156	-1.31417	down	0.182435	0.730252	0.923065	-0.115496	insig	1.3614	0.00592806	2.29529	1.19868	up	0.981151	0.159927	1.40975	0.495434	insig
pme0170	N-α-Acetyl-L-arginine	Amino acids and derivatives	Amino acids and derivatives	C8H16N4O3	217.13	-	216.122	[M+H]+	2	155-84-0	--	737610.0	1071500.0	835250.0	370170.0	139970.0	328780.0	232440.0	277790.0	198080.0	221550.0	249020.0	181580.0	317930.0	329680.0	328990.0	-	0.361145	0.475856	0.777369	-0.363329	insig	0.207818	0.608954	0.844312	-0.244152	insig	0.399086	0.570587	1.08612	0.119177	insig	1.20792	0.0100726	3.1521	1.65631	up
pme2566	(5-L-Glutamyl)-L-amino acid	Amino acids and derivatives	Amino acids and derivatives	C8H14N2O5	217.08	-	218.09	[M-H]-	2	5875-41-2	C03740	153964.0	170327.0	221040.0	162500.0	193280.0	101690.0	655895.0	682634.0	683837.0	389705.0	300100.0	324864.0	87902.0	97005.0	89459.0	ko00480,ko01100	1.20231	0.00805541	2.218	1.14926	up	1.382	0.00109188	4.42076	2.1443	up	1.3347	0.00310018	1.99313	0.995035	insig	0.568154	0.436701	1.19206	0.253455	insig
pme1228	5-Hydroxy-L-tryptophan	Amino acids and derivatives	Amino acids and derivatives	C11H12N2O3	221.09	-	220.085	[M+H]+	2	56-69-9	C00643	347460.0	278600.0	309900.0	149260.0	193060.0	201720.0	243750.0	217030.0	263650.0	107720.0	105450.0	108750.0	258070.0	238650.0	225930.0	ko00380,ko01100	1.26265	0.0444284	0.591721	-0.757011	insig	1.13848	0.0483448	1.33157	0.413134	insig	1.35523	0.00969311	2.25034	1.17014	up	1.27123	0.00783365	1.72039	0.782734	insig
mws0520	N-Acetyl-L-tyrosine	Amino acids and derivatives	Amino acids and derivatives	C11H13NO4	224.09	-	223.084	[M+H]+	2	537-55-3	--	574660.0	692320.0	576310.0	313890.0	272725.0	270530.0	164240.0	151660.0	161663.0	58280.0	46610.0	45900.0	308010.0	330920.0	273990.0	-	1.33546	0.00197321	0.175921	-2.507	down	1.40154	0.00845169	0.557155	-0.843848	insig	1.35585	4.04361e-05	3.16707	1.66315	up	1.34276	0.00765137	2.1505	1.10467	up
mws5035	Leucylphenylalanine	Amino acids and derivatives	Amino acids and derivatives	C15H22N2O3	279.17	-	278.163	[M+H]+	2	56217-82-4	--	643820.0	787150.0	737770.0	222940.0	161740.0	319860.0	297510.0	193510.0	376350.0	513600.0	518360.0	572280.0	479760.0	394980.0	385230.0	-	1.21524	0.0129147	2.277	1.18714	up	0.506024	0.483119	1.23112	0.299966	insig	1.16969	0.0320084	0.540673	-0.887171	insig	1.29134	0.00148599	3.07824	1.6221	up
mws0629	Asp-phe	Amino acids and derivatives	Amino acids and derivatives	C13H16N2O5	281.11	-	280.106	[M+H]+	2	13433-09-5	--	1669200.0	1429100.0	1756600.0	1377200.0	1368200.0	1234900.0	1478100.0	1623500.0	1735000.0	361100.0	447300.0	458700.0	1671400.0	1515700.0	1416000.0	-	1.32702	0.000200716	0.318343	-1.65135	down	1.22451	0.0403525	1.21513	0.281116	insig	1.35651	0.00123688	3.81706	1.93246	up	1.12023	0.0785656	1.21973	0.286564	insig
pme1086	Glutathione reduced form	Amino acids and derivatives	Amino acids and derivatives	C10H17N3O6S	306.08	-	307.084	[M-H]-	1	70-18-8	C00051	1322390.0	1454784.0	1687820.0	456880.0	462600.0	449230.0	650742.0	787454.0	729790.0	147874.0	130520.0	141547.0	151130.0	250800.0	203760.0	ko00270,ko00480,ko01100,ko01240,ko02010	1.33977	2.06887e-06	0.306815	-1.70456	down	1.38594	0.0205821	1.58396	0.663539	insig	1.36388	0.00408835	5.1626	2.3681	up	1.3629	0.0104655	3.26219	1.70584	up
mws0636	Phe-Phe	Amino acids and derivatives	Amino acids and derivatives	C18H20N2O3	313.15	-	312.147	[M+H]+	2	2577-40-4	--	511210.0	561080.0	592630.0	397240.0	445630.0	368580.0	949360.0	919680.0	971810.0	418530.0	412600.0	361710.0	581720.0	585470.0	494700.0	-	0.135128	0.84059	0.984638	-0.0223343	insig	1.41259	9.75768e-05	2.345	1.22959	up	1.36031	2.55682e-05	2.38159	1.25192	up	1.2563	0.00989553	1.37432	0.458718	insig
mws0582	S-(methyl)glutathione	Amino acids and derivatives	Amino acids and derivatives	C11H19N3O6S	322.11	-	321.099	[M+H]+	2	2922-56-7	C11347	274320.0	161360.0	361200.0	317230.0	343870.0	248260.0	1449980.0	1477340.0	1600710.0	590790.0	561760.0	560740.0	450160.0	337780.0	353850.0	-	1.28416	0.00616644	1.88406	0.913846	insig	1.41424	0.000100176	4.97936	2.31596	up	1.36493	0.00167693	2.64289	1.40211	up	0.430242	0.602843	0.876309	-0.190489	insig
mws4134	Oxidized Glutathione	Amino acids and derivatives	Amino acids and derivatives	C20H32N6O12S2	611.14	-	612.152	[M-H]-	1	121-24-4	--	1183000.0	1052980.0	1024900.0	506240.0	768650.0	683860.0	905300.0	897040.0	1051900.0	3164200.0	3316200.0	3137280.0	707640.0	971020.0	1073000.0	-	1.32579	2.60839e-05	4.91011	2.29576	up	1.17144	0.0395587	1.45717	0.543173	insig	1.36394	8.04313e-06	0.29677	-1.75258	down	1.22669	0.0135315	1.66478	0.735328	insig
mws1140	Naringenin chalcone(4,2',4',6'-Tetrahydroxychalcone)	Flavonoids	Chalcones	C15H12O5	271.06	-	272.068	[M-H]-	1	73692-50-9	C06561	11800.0	14566.3	17512.0	5745.0	4785.0	4454.0	24745.0	244758.0	247414.0	11745.0	12157.0	10414.0	16698.0	17751.0	13166.0	ko00941,ko01100,ko01110	1.31314	0.000892302	2.29018	1.19546	up	1.28334	0.151491	34.4979	5.10844	up	1.13457	0.161034	15.0634	3.91298	up	1.32941	0.0232119	2.92834	1.55008	up
pmp000384	Isoliquiritin	Flavonoids	Chalcones	C21H22O9	419.13	-	418.126	[M+H]+	2	5041-81-6	C16978	430490.0	426650.0	467600.0	468620.0	413730.0	461670.0	2873140.0	2881990.0	2842550.0	1196310.0	1294990.0	1264830.0	651140.0	391930.0	264400.0	-	1.33722	9.49778e-05	2.7947	1.48269	up	1.42421	1.73682e-07	6.39699	2.67739	up	1.36678	4.78247e-05	2.28897	1.1947	up	0.188592	0.782286	0.985655	-0.0208454	insig
pmn001338	Rhein-8-O-D-glucopyranoside	Quinones	Anthraquinone	C21H18O11	445.08	-	446.085	[M-H]-	2	-	--	13328000.0	13067000.0	9361200.0	5891600.0	3402600.0	8404600.0	9911300.0	11256000.0	10712900.0	5622200.0	5163000.0	4940200.0	8649900.0	9587200.0	7079800.0	-	0.141465	0.694583	0.888501	-0.170555	insig	1.10711	0.0731056	1.80126	0.849009	insig	1.35295	0.00119077	2.02731	1.01956	up	1.09159	0.0362745	2.02026	1.01454	up
pmp000562	Pinocembrin	Flavonoids	Dihydroflavone	C15H12O4	257.1	-	256.074	[M+H]+	1	480-39-7	C09827	66044.0	56860.0	57304.0	36320.0	36040.0	36304.0	239915.0	235403.0	233055.0	51845.0	61380.0	50121.0	50880.0	56004.0	52907.0	ko00941	1.28139	0.0348963	1.50322	0.588057	insig	1.4253	9.83749e-05	6.51893	2.70464	up	1.36414	1.39174e-05	4.33664	2.11658	up	1.35108	0.0152911	1.6584	0.729789	insig
mws0036	Hesperidin	Flavonoids	Dihydroflavone	C28H34O15	609.18	-	610.19	[M-H]-	2	520-26-3	C09755	14699.0	14829.0	8362.3	24577.0	21245.0	20563.0	124600.0	124970.0	123799.6	14190.0	18290.0	18330.9	66628.0	69103.0	58550.0	-	1.07108	0.0491196	0.765397	-0.385719	insig	1.42268	5.0918e-05	5.62431	2.49168	up	1.36409	6.93768e-05	7.34822	2.87739	up	1.14416	0.0274185	0.570766	-0.809029	insig
pme0001	Hesperetin 7-O-neohesperidoside(Neohesperidin)	Flavonoids	Dihydroflavone	C28H34O15	609.18	-	610.19	[M-H]-	1	13241-33-3	C09806	79466.0	72328.0	69939.7	23257.0	20253.0	24936.0	314460.0	370150.0	38296.7	8001.5	91611.0	6876.8	60070.0	64023.0	52599.0	ko00941	0.223086	0.695739	1.55581	0.63767	insig	1.14286	0.167342	10.5617	3.40077	up	0.979358	0.176383	6.78854	2.7631	insig	1.36347	0.000665001	3.23954	1.69579	up
mws0044	Taxifolin	Flavonoids	Dihydroflavonol	C15H12O7	303.05	-	304.058	[M-H]-	1	480-18-2	C01617	68030.0	122840.0	74348.0	32255.0	35292.0	29868.0	175991.0	197066.0	184431.0	79991.0	87066.0	84431.0	48291.0	48079.0	41773.0	ko00941,ko01100,ko01110	1.3346	6.42297e-05	2.58161	1.36827	up	1.42242	0.000881738	5.72281	2.51672	up	1.36124	0.00159313	2.21676	1.14845	up	1.2716	0.0827412	2.72256	1.44496	up
mws0017	Spermidine	Alkaloids	Phenolamine	C7H19N3	146.17	-	145.158	[M+H]+	2	124-20-9	C00315	13327000.0	7054000.0	15685000.0	17461000.0	11099000.0	14131000.0	115604000.0	163162000.0	146519000.0	54193000.0	49753900.0	51049000.0	13152000.0	14507000.0	14481000.0	ko00330,ko00410,ko00480,ko00940,ko01100,ko02010	1.31528	0.000150399	3.63065	1.86023	up	1.4118	0.0107007	9.96194	3.31643	up	1.33809	0.0222787	2.74385	1.4562	up	0.464933	0.527418	0.844815	-0.243293	insig
mws0018	Spermine	Alkaloids	Phenolamine	C10H26N4	203.22	-	202.216	[M+H]+	2	71-44-3	C00750	13496000.0	16537000.0	16366000.0	17432000.0	17634000.0	17692000.0	381328000.0	382384000.0	391696000.0	48342000.0	48781000.0	49360000.0	12965000.0	16623000.0	20091000.0	ko00330,ko00410,ko00480,ko00770,ko01100,ko01240	1.34232	3.11844e-05	2.77651	1.47327	up	1.42542	7.96177e-05	21.9001	4.45287	up	1.3688	8.51668e-05	7.88766	2.9796	up	0.982704	0.163866	0.879469	-0.185296	insig
pmb0490	p-Coumaroylputrescine	Alkaloids	Phenolamine	C13H18N2O2	235.14	-	234.137	[M+H]+	2	34136-53-3	C18326	556950.0	552000.0	482520.0	271230.0	290460.0	222220.0	467550.0	415800.0	377170.0	187670.0	268500.0	255990.0	581490.0	478640.0	388430.0	ko00330,ko01100	0.455965	0.501889	0.908472	-0.138487	insig	1.30982	0.0100691	1.60799	0.685259	insig	1.25371	0.00732652	1.77	0.823746	insig	1.32943	0.00115583	2.03017	1.0216	up
pmb0896	N-Feruloylputrescine	Alkaloids	Phenolamine	C14H20N2O3	265.15	-	264.147	[M+H]+	2	501-13-3	C10497	548000.0	739020.0	8157900.0	160750.0	113600.0	148240.0	290500.0	245900.0	253090.0	210220.0	188330.0	183250.0	7128800.0	6900700.0	6536300.0	ko00330,ko01100	1.10417	0.0428532	1.37675	0.461265	insig	1.33677	0.00346075	1.86822	0.901662	insig	1.25732	0.0194378	1.35698	0.440398	insig	1.11222	0.352883	22.3501	4.48221	up
pmb0494	Sinapoylputrescine	Alkaloids	Phenolamine	C15H22N2O4	295.17	-	294.158	[M+H]+	2	70185-57-8	--	86942.0	90940.0	71194.0	35732.0	21241.0	4946.0	17068.0	123460.0	11082.0	24870.0	30532.0	36491.0	55659.0	63436.0	75143.0	-	0.657911	0.382169	1.48408	0.569573	insig	0.437429	0.501854	2.44852	1.29191	insig	0.053319	0.64074	1.64985	0.722338	insig	1.11968	0.00644999	4.02261	2.00813	up
pmp001255	N-Trans-feruloyltyramine	Alkaloids	Phenolamine	C18H19NO4	314.14	-	313.131	[M+H]+	1	66648-43-9	C02717	763590.0	1522500.0	739020.0	440380.0	169620.0	203650.0	1510000.0	1059300.0	1288590.0	882200.0	698260.0	735630.0	822340.0	848050.0	781540.0	-	1.18638	0.0114683	2.84654	1.50921	up	1.33313	0.004704	4.74146	2.24533	up	1.22962	0.0423391	1.66569	0.736121	insig	1.19422	0.0911653	3.71795	1.89451	up
pmn001727	N-(4-O-(β-D-Glucopyranosyl)-E-feruloyl)-tyramine	Alkaloids	Phenolamine	C24H29NO9	474.18	-	475.184	[M-H]-	2	-	--	115680.0	127490.0	104030.0	37282.0	26287.0	37014.0	99914.0	72390.0	56135.0	60136.0	51813.0	52802.0	78294.0	61714.0	71490.0	-	1.20157	0.0109846	1.63796	0.711901	insig	1.27068	0.0697725	2.27115	1.18342	up	0.904276	0.235496	1.38657	0.471522	insig	1.34322	0.00160181	3.45188	1.78738	up
pmb0492	N',N'',N'''-p-Coumaroyl-cinnamoyl-caffeoyl spermidine	Alkaloids	Phenolamine	C34H37N3O6	584.2	-	583.268	[M+H]+	2	-	--	3629100.0	2597400.0	3209400.0	3222500.0	3297100.0	2043800.0	1554700.0	962940.0	2282500.0	1083900.0	1171100.0	767020.0	2810500.0	2508100.0	2160800.0	-	1.24909	0.0358909	0.3529	-1.50267	down	1.03057	0.087741	0.560541	-0.835107	insig	0.816086	0.256697	1.58839	0.667563	insig	0.409179	0.597677	1.10189	0.139976	insig
pmp001253	Cannabisin F	Alkaloids	Phenolamine	C36H36N2O8	625.25	-	624.247	[M+H]+	1	163136-19-4	C17910	187970.0	283970.0	124990.0	38637.0	24732.0	13948.0	234980.0	173420.0	160988.0	95980.0	96154.0	85019.0	133020.0	114290.0	108840.0	-	1.23214	0.00371717	3.58463	1.84183	up	1.36232	0.0127633	7.36433	2.88055	up	1.29646	0.0477661	2.05442	1.03873	up	1.28832	0.0612455	7.72055	2.9487	up
pme0241	Benzoic acid	Phenolic acids	Phenolic acids	C7H6O2	123.04	-	122.037	[M+H]+	2	65-85-0	C00180	216300.0	139010.0	125320.0	174810.0	102352.0	119220.0	83521.0	148920.0	107290.0	312930.0	155760.0	241170.0	232270.0	257900.0	233310.0	ko00996,ko01100,ko01110	0.99363	0.133714	1.79085	0.840643	insig	0.45122	0.55184	0.85708	-0.222499	insig	1.11043	0.0972858	0.478589	-1.06314	down	0.530908	0.479184	1.21254	0.278035	insig
mws1336	4-Aminobenzoic acid	Phenolic acids	Phenolic acids	C7H7NO2	138.05	-	137.048	[M+H]+	2	150-13-0	--	160250.0	92545.0	90789.0	32091.0	43294.0	41748.0	24965.0	31334.0	52581.0	19403.0	18079.0	19119.0	44306.0	43818.0	42838.0	-	1.29744	0.0275501	0.48322	-1.04925	down	0.326239	0.783271	0.929542	-0.105409	insig	1.09947	0.171839	1.92364	0.94384	insig	1.27988	0.0775642	2.93328	1.55252	up
mws2213	Cinnamic acid	Phenolic acids	Phenolic acids	C9H8O2	147.05	-	148.052	[M-H]-	2	140-10-3	C00423	8817.9	7391.9	8030.8	8608.8	7449.9	8692.5	22125.3	21159.0	19731.1	8763.8	9127.8	9275.5	9005.1	5886.1	5936.7	ko00130,ko00360,ko00940,ko00996,ko00999,ko01100,ko01110	0.900148	0.172485	1.09761	0.134362	insig	1.41355	0.000376323	2.54595	1.34821	up	1.36423	0.00234511	2.31955	1.21384	up	0.187645	0.782044	0.979371	-0.0300731	insig
mws1024	p-Coumaraldehyde	Phenolic acids	Phenolic acids	C9H8O2	147.05	-	148.052	[M-H]-	2	2538-87-6	C05608	120340.0	149620.0	80579.0	87355.0	58171.0	62497.0	9805.0	7384.0	10905.0	59732.0	51868.0	39851.0	98097.0	80789.0	63198.0	ko00940,ko01100,ko01110	0.906831	0.167768	0.728049	-0.457892	insig	1.40483	0.0210735	0.135052	-2.88841	down	1.34293	0.0167236	0.185499	-2.43052	down	1.03107	0.126053	1.6851	0.752832	insig
mws0921	p-Coumaryl alcohol	Phenolic acids	Phenolic acids	C9H10O2	149.06	-	150.068	[M-H]-	2	3690-05-9	C02646	161450.0	28420.0	198740.0	209470.0	188410.0	167930.0	181840.0	181260.0	178600.0	61676.0	65281.0	69547.0	202860.0	188740.0	136340.0	ko00940,ko01100,ko01110	1.32847	0.00764101	0.347297	-1.52576	down	0.419185	0.572152	0.957389	-0.0628236	insig	1.36574	4.7518e-05	2.75669	1.46294	up	0.629707	0.371806	0.686821	-0.541995	insig
mws0182	p-Hydroxyphenyl acetic acid	Phenolic acids	Phenolic acids	C8H8O3	151.04	-	152.047	[M-H]-	2	156-38-7	C00642	4298400.0	4195000.0	2968400.0	5241500.0	4356500.0	5473400.0	3856700.0	3182700.0	5034400.0	2658700.0	2179900.0	2000000.0	4595400.0	4061500.0	3357300.0	ko00350,ko00360,ko01100	1.29613	0.00486497	0.453747	-1.14004	down	0.875706	0.206076	0.801107	-0.319934	insig	1.19091	0.0703597	1.76554	0.820107	insig	0.983512	0.0957125	0.7605	-0.39498	insig
pmf0440	4-MethoxycinnaMaldehyde	Phenolic acids	Phenolic acids	C10H10O2	163.08	-	162.068	[M+H]+	2	1963-36-6	--	1383600.0	1008740.0	1182500.0	809340.0	712250.0	686190.0	621730.0	597700.0	648910.0	1100500.0	1394400.0	1468900.0	831690.0	719730.0	711120.0	-	1.26953	0.025492	1.79538	0.844288	insig	1.18245	0.0791098	0.846253	-0.240839	insig	1.32903	0.0233573	0.471351	-1.08513	down	1.26596	0.0403307	1.6192	0.695282	insig
pme1439	p-Coumaric acid	Phenolic acids	Phenolic acids	C9H8O3	165.05	-	164.047	[M+H]+	2	501-98-4	C00811	3126000.0	3624300.0	3270200.0	2266000.0	2543700.0	2554600.0	8582200.0	8778000.0	8700800.0	3559000.0	3772700.0	4010000.0	3834300.0	3487700.0	3301900.0	ko00130,ko00350,ko00940,ko00950,ko01100,ko01110	1.30515	0.00174329	1.54009	0.623017	insig	1.42255	5.05459e-06	3.53883	1.82327	up	1.36398	0.000107549	2.2978	1.20026	up	1.2766	0.0110832	1.36069	0.444334	insig
pmn001682	Sorbic acid	Phenolic acids	Phenolic acids	C9H8O4	179.03	-	180.042	[M-H]-	1	110-44-1	--	156630000.0	160550000.0	198051000.0	84394000.0	91335000.0	73749000.0	68258000.0	65967000.0	60671000.0	87195000.0	80313000.0	55601000.0	110400000.0	100530000.0	82743000.0	-	0.518918	0.477007	0.894303	-0.161164	insig	1.23164	0.0535987	0.781215	-0.356208	insig	0.521249	0.431894	0.873546	-0.195044	insig	1.32744	0.0125925	2.06524	1.04631	up
mws1212	Methyl ferulate	Phenolic acids	Phenolic acids	C11H12O4	209.08	-	208.074	[M+H]+	2	2309-07-1	--	1886900.0	1675700.0	1836700.0	683360.0	628700.0	658010.0	840980.0	631330.0	967400.0	1184800.0	933640.0	904910.0	1550700.0	1154500.0	1178100.0	-	1.23532	0.0545321	1.53464	0.617901	insig	0.875375	0.249469	1.23839	0.308463	insig	0.809657	0.216069	0.806956	-0.309438	insig	1.36967	0.0019272	2.74066	1.45453	up
pmb2620	3,4-Dimethoxycinnamic acid	Phenolic acids	Phenolic acids	C11H12O4	207.07	-	208.074	[M-H]-	2	14737-89-4	--	330250.0	250020.0	288710.0	103780.0	58509.0	86313.0	91991.0	83414.0	94320.0	147180.0	66836.0	105150.0	189000.0	162930.0	141440.0	-	0.494653	0.439808	1.28384	0.360469	insig	0.42498	0.650899	1.08497	0.117651	insig	0.341687	0.552283	0.845093	-0.242818	insig	1.31989	0.00364385	3.49547	1.80549	up
mws4085	Sinapic acid	Phenolic acids	Phenolic acids	C11H12O5	223.06	-	224.068	[M-H]-	2	530-59-6	C00482	78116.0	81420.0	72710.0	56104.0	58430.0	43173.0	75360.0	60221.0	57735.0	151354.0	153205.0	140486.0	126630.0	129480.0	113640.0	ko00940,ko01100,ko01110	1.32016	0.000124603	2.82197	1.4967	up	0.897078	0.179432	1.22579	0.293714	insig	1.33862	0.000422393	0.434374	-1.20299	down	1.22419	0.0183383	1.47264	0.558407	insig
Lmhn003240	Benzoylmalic acid	Phenolic acids	Phenolic acids	C11H10O6	237.04	-	238.048	[M-H]-	2	-	--	1049480.0	97092.0	99707.0	46830.0	46987.0	45528.0	131440.0	133231.0	137258.0	55285.0	51234.0	66888.0	351300.0	378700.0	334950.0	-	1.07666	0.135258	1.24444	0.315501	insig	1.42492	0.000165098	2.88442	1.52828	up	1.3445	0.00148489	2.31784	1.21278	up	0.969444	0.364546	8.94384	3.16089	insig
pmn001320	1-O-p-Cumaroylglycerol	Phenolic acids	Phenolic acids	C12H14O5	237.08	-	238.084	[M-H]-	1	106055-11-2	--	1847300.0	2004100.0	2140400.0	2579800.0	3124700.0	2041300.0	1813900.0	1465800.0	1488200.0	1039700.0	1058100.0	855090.0	2068300.0	1900900.0	1595300.0	-	1.28687	0.0318079	0.381225	-1.39129	down	1.22814	0.0729298	0.615546	-0.70006	insig	1.27174	0.0161806	1.61466	0.691226	insig	0.936924	0.196594	0.773555	-0.370425	insig
mws1297	Benzyl β-D-Glucopyranoside	Phenolic acids	Phenolic acids	C13H18O6	269.1	-	270.11	[M-H]-	2	4304-12-5	--	47031.0	53950.0	32394.0	22290.0	16200.0	11733.0	14428.0	13142.0	15603.0	38633.0	30327.0	30195.0	32198.0	30057.0	28499.0	-	1.16725	0.0172558	1.97429	0.981337	insig	0.423111	0.525697	0.859626	-0.218219	insig	1.33426	0.016803	0.435409	-1.19956	down	1.23441	0.0315779	2.65566	1.40907	up
mws1505	Phenethyl caffeate	Phenolic acids	Phenolic acids	C17H16O4	283.1	-	284.105	[M-H]-	2	104594-70-9	C10484	16041.0	10547.0	8490.7	4346.0	3814.5	2704.8	9685.2	5896.0	6306.3	3683.2	5606.2	3736.6	5533.9	6074.6	5464.0	-	0.564098	0.419969	1.19886	0.261666	insig	1.21681	0.076563	2.01444	1.01038	up	1.06922	0.116788	1.68029	0.748713	insig	1.2765	0.0640258	3.22851	1.69087	up
Zmxn001997	Isosalicylic acid O-glycoside	Phenolic acids	Phenolic acids	C13H16O8	299.08	-	300.084	[M-H]-	1	-	--	1137800.0	942420.0	995460.0	493420.0	265920.0	603000.0	827770.0	780870.0	696240.0	377060.0	364120.0	362560.0	373140.0	446640.0	374420.0	-	0.405648	0.47683	0.81018	-0.303686	insig	1.07637	0.0719825	1.69185	0.758605	insig	1.35632	0.00839415	2.08825	1.06229	up	1.18736	0.013141	2.25764	1.17482	up
mws2367	Salidroside	Phenolic acids	Phenolic acids	C14H20O7	299.11	-	300.121	[M-H]-	1	10338-51-9	C06046	731490.0	664330.0	833520.0	326860.0	283400.0	197570.0	554620.0	523280.0	444720.0	406700.0	342080.0	430040.0	371200.0	525770.0	469030.0	ko00350,ko01100	1.0355	0.062711	1.45924	0.54522	insig	1.27268	0.00943709	1.88483	0.914432	insig	1.10034	0.0549922	1.29165	0.369212	insig	1.31192	0.00203134	2.75966	1.46449	up
Lmhn003074	Feruloylmalic acid	Phenolic acids	Phenolic acids	C14H14O8	309.06	-	310.069	[M-H]-	2	-	--	746070.0	101420.0	126620.0	37811.0	72730.0	85745.0	152474.0	116410.0	145900.0	104960.0	22229.0	32961.0	1137600.0	1256100.0	978130.0	-	0.454121	0.710938	0.815901	-0.293533	insig	1.18783	0.0178336	2.11316	1.0794	up	1.06484	0.0654625	2.58997	1.37294	up	0.933505	0.343665	4.96271	2.31113	insig
pmn001367	Protocatechuic acid-4-glucoside	Phenolic acids	Phenolic acids	C13H16O9	315.07	-	316.079	[M-H]-	1	-	--	1156300.0	1236700.0	192710.0	5477400.0	3564500.0	6465700.0	1597300.0	1574300.0	1154300.0	2306200.0	1236700.0	1112900.0	1456300.0	2185500.0	1813500.0	-	1.2186	0.0350988	0.300227	-1.73587	down	1.35461	0.0449919	0.278954	-1.8419	down	0.0789882	0.806453	0.929142	-0.106029	insig	1.1696	0.0247042	0.166738	-2.58434	down
pmn001553	Cimidahurinine	Phenolic acids	Phenolic acids	C14H20O8	315.11	-	316.116	[M-H]-	2	142542-89-0	--	2260900.0	2702100.0	2171800.0	628390.0	525110.0	633300.0	1494900.0	1175600.0	1179630.0	1243900.0	1318000.0	1405900.0	952200.0	1380800.0	1225200.0	-	1.32218	0.000369185	2.22062	1.15096	up	1.37744	0.0152775	2.15476	1.10753	up	0.264176	0.758715	0.970344	-0.0434321	insig	1.35974	0.00638374	3.99306	1.99749	up
pmn001714	3-Hydroxy-4-isopropylbenzylalchol 3-glucoside	Phenolic acids	Phenolic acids	C16H24O7	655.3	-	328.133	[2M-H]-	2	-	--	875670.0	1604900.0	171010.0	799000.0	338288.0	154760.0	203040.0	271830.0	182133.0	1260900.0	705380.0	978540.0	445180.0	604860.0	582010.0	-	0.956106	0.0942674	2.27919	1.18852	insig	0.621619	0.384455	0.508497	-0.975688	insig	1.31948	0.0382446	0.223105	-2.16421	down	0.455333	0.39792	2.05223	1.03719	insig
pmp000231	Trans-3-O-p-coumaric quinic acid	Phenolic acids	Phenolic acids	C16H18O8	339.11	-	338.1	[M+H]+	2	-	--	81810.0	42535.0	32093.0	39954.0	38171.0	19231.0	27315.0	25786.0	21894.0	85445.0	70446.0	72790.0	265320.0	255950.0	254450.0	-	1.18356	0.00771504	2.34892	1.23199	up	0.571117	0.378315	0.770317	-0.376475	insig	1.35097	0.00421586	0.327946	-1.60847	down	0.725552	0.326243	1.60687	0.684249	insig
pmb3074	3-O-p-Coumaroyl quinic acid	Phenolic acids	Phenolic acids	C16H18O8	337.09	-	338.1	[M-H]-	2	1899-30-5	C12208	82670.0	47182.0	62737.0	32349.0	23654.0	21823.0	18955.0	44207.0	15905.0	55614.0	34697.0	43674.0	139790.0	158010.0	138200.0	ko00940,ko00941,ko00945,ko01110	1.11446	0.070748	1.7216	0.783747	insig	0.15533	0.968614	1.01595	0.0228235	insig	0.913893	0.175911	0.590118	-0.760924	insig	1.25944	0.0541467	2.47461	1.3072	up
pmp000232	Cis-3-p-coumaric quinic acid	Phenolic acids	Phenolic acids	C16H18O8	339.11	-	338.1	[M+H]+	2	-	--	87070.0	84184.0	60504.0	137030.0	364640.0	188343.0	51731.0	69843.0	52964.0	417010.0	163190.0	262793.0	399470.0	435620.0	491550.0	-	0.348551	0.640331	1.22171	0.288897	insig	1.29141	0.129221	0.252949	-1.98308	down	1.28048	0.0935867	0.207046	-2.27198	down	1.17284	0.155149	0.335875	-1.574	down
pmn001421	3-O-(E)-p-Coumaroyl quinic acid	Phenolic acids	Phenolic acids	C16H18O8	337.09	-	338.1	[M-H]-	2	87099-71-6	--	137000.0	61205.0	62737.0	33898.0	24089.0	29837.0	23318.0	23980.0	26149.0	54967.0	35750.0	37069.0	138230.0	129180.0	121180.0	-	0.978951	0.152072	1.45502	0.541043	insig	0.891878	0.229067	0.836298	-0.257912	insig	1.21054	0.0971739	0.574766	-0.798954	insig	1.20898	0.14575	2.97119	1.57104	up
pmp000545	4-Caffeoylquinic acid	Phenolic acids	Phenolic acids	C16H18O9	355.1	-	354.095	[M+H]+	2	905-99-7	--	530890.0	632390.0	538610.0	227640.0	230670.0	224980.0	420250.0	383480.0	258920.0	413320.0	489860.0	398870.0	395960.0	402570.0	401830.0	-	1.31635	0.0179507	1.90556	0.930215	insig	1.16034	0.122123	1.5552	0.637097	insig	0.764698	0.246502	0.816136	-0.293118	insig	1.36046	0.00897222	2.49073	1.31657	up
pmp000544	Chlorogenic Acid	Phenolic acids	Phenolic acids	C16H18O9	355.1	-	354.095	[M+H]+	2	327-97-9	C00852	336040.0	126500.0	275007.0	300030.0	124370.0	33522.0	88600.0	88359.0	77911.0	314940.0	388600.0	366120.0	2085300.0	2205300.0	2334700.0	ko00940,ko00941,ko00945,ko01110	0.921268	0.112007	2.3359	1.22398	insig	0.261901	0.478161	0.55658	-0.84534	insig	1.3609	0.00539297	0.238272	-2.06932	down	0.654186	0.406327	1.61064	0.687633	insig
mws0179	Chlorogenic acid methyl ester	Phenolic acids	Phenolic acids	C17H20O9	367.1	-	368.111	[M-H]-	2	29708-87-0	--	38684.0	29521.0	20767.0	37579.0	22715.0	27726.0	20805.0	24655.0	10800.0	52889.0	43575.0	43874.0	58805.0	69184.0	46776.0	-	1.12053	0.0361357	1.59439	0.673002	insig	0.912701	0.153134	0.639173	-0.645722	insig	1.20435	0.00692841	0.400889	-1.31872	down	0.00645234	0.964916	1.01082	0.01552	insig
pmb0752	3-O-Feruloyl quinic acid	Phenolic acids	Phenolic acids	C17H20O9	369.12	-	368.111	[M+H]+	1	1899-29-2	C02572	810600.0	803420.0	777490.0	1071400.0	3489000.0	2459000.0	826800.0	622940.0	628650.0	7930000.0	4076900.0	1069000.0	3330100.0	2928600.0	2648400.0	-	0.403675	0.42123	1.86282	0.897491	insig	1.19774	0.141826	0.296092	-1.75588	down	1.08551	0.206021	0.158948	-2.65337	down	1.11304	0.158517	0.3407	-1.55343	down
Zmhn002227	Sinapic acid-glycoside	Phenolic acids	Phenolic acids	C17H22O10	385.11	-	386.121	[M-H]-	2	-	--	457460.0	415760.0	484340.0	144410.0	91170.0	109830.0	260990.0	278980.0	248710.0	214350.0	140240.0	196810.0	189370.0	267760.0	192890.0	-	1.05263	0.072863	1.59636	0.674789	insig	1.35561	0.00308475	2.28332	1.19113	up	1.11155	0.0563793	1.43032	0.516341	insig	1.34701	0.000257686	3.93029	1.97463	up
pmb2940	1-O-β-D-Glucopyranosyl sinapate	Phenolic acids	Phenolic acids	C17H22O10	385.11	-	386.121	[M-H]-	2	78185-48-5	--	490540.0	156180.0	407560.0	251800.0	464350.0	336500.0	448680.0	399120.0	700950.0	235090.0	153740.0	164170.0	652790.0	646450.0	565730.0	-	1.10239	0.0990122	0.525341	-0.928674	insig	0.880767	0.224421	1.47129	0.557078	insig	1.25788	0.0620533	2.80063	1.48575	up	0.115888	0.996589	1.00155	0.00223225	insig
pmn001319	1-O-Feruloyl-3-O-p-Coumaroyl glycerol	Phenolic acids	Phenolic acids	C22H22O8	413.12	-	414.131	[M-H]-	1	-	--	592440.0	697300.0	662810.0	870430.0	1014600.0	1095560.0	316660.0	340750.0	555260.0	274930.0	192570.0	114490.0	730430.0	572020.0	452160.0	-	1.28451	0.000973748	0.19526	-2.35653	down	1.31843	0.00447637	0.406856	-1.29741	down	1.06106	0.0907514	2.08366	1.05912	up	1.28253	0.020457	0.655088	-0.610238	insig
pmp000091	Glyceryl 1,3-diferulate	Phenolic acids	Phenolic acids	C23H24O9	445.15	-	444.142	[M+H]+	1	83008-46-2	--	10733000.0	25020000.0	15028000.0	19889000.0	29529000.0	20256000.0	9341900.0	11425000.0	13092000.0	8168000.0	7815700.0	5619300.0	16640000.0	18025000.0	17855000.0	-	1.28694	0.0303377	0.310058	-1.68939	down	1.2969	0.0509094	0.485962	-1.04109	down	1.1306	0.043147	1.56732	0.648303	insig	0.76164	0.303698	0.728837	-0.456332	insig
mad2085	Caffeoyl-p-coumaroyltartaric acid	Phenolic acids	Phenolic acids	C22H18O11	457.08	-	458.085	[M-H]-	2	-	--	358480.0	302340.0	378510.0	62236.0	51498.0	83686.0	93842.0	85175.0	114300.0	98278.0	134800.0	175720.0	141080.0	109560.0	137500.0	-	1.1472	0.0711111	2.0707	1.05012	up	1.10824	0.0676061	1.48575	0.571193	insig	0.872434	0.221048	0.717511	-0.478927	insig	1.3506	0.00245829	5.26456	2.39631	up
Lmhn002321	Vanilloylcaffeoyltartaric acid	Phenolic acids	Phenolic acids	C21H18O12	461.07	-	462.08	[M-H]-	2	-	--	150840.0	344710.0	139022.0	42758.0	42781.0	44550.0	123230.0	128910.0	95025.0	172130.0	141900.0	110240.0	43630.0	55772.0	69084.0	-	1.3085	0.0315139	3.26138	1.70548	up	1.39767	0.020053	2.66867	1.41612	up	0.70324	0.297158	0.818264	-0.289361	insig	1.27334	0.12777	4.87798	2.28628	up
pmn001712	3-Hydroxy-4-isopropylbenzylalcohol 3-glucoside-glucoside	Phenolic acids	Phenolic acids	C22H34O12	549.22	-	490.177	[M+CH3COOH-H]-	2	-	--	223900.0	364760.0	212530.0	45488.0	23019.0	36892.0	626270.0	265650.0	159030.0	235520.0	205610.0	188950.0	140500.0	184400.0	186910.0	-	1.30707	0.00168246	5.97805	2.57967	up	1.31596	0.155272	9.97116	3.31776	up	0.556481	0.425746	1.66796	0.738087	insig	1.32602	0.0396899	7.6015	2.92628	up
pmb3064	3-O-p-coumaroyl quinic acid O-hexoside	Phenolic acids	Phenolic acids	C22H28O13	499.15	-	500.153	[M-H]-	2	-	--	51263.0	17770.0	24976.0	8657.8	9298.6	4168.8	15470.0	18242.0	6552.2	14290.0	7862.6	7163.9	49062.0	58560.0	43962.0	-	0.536313	0.442531	1.32503	0.406022	insig	0.812694	0.223137	1.81983	0.863807	insig	0.468312	0.441028	1.37343	0.457785	insig	1.19894	0.139572	4.24896	2.08711	up
pmb3061	5-O-p-Coumaroyl quinic acid O-hexoside	Phenolic acids	Phenolic acids	C22H28O13	499.15	-	500.153	[M-H]-	2	-	--	51854.0	22961.0	28123.0	8964.1	13084.0	10160.0	16841.0	13304.0	8987.4	17444.0	8336.3	8834.0	47666.0	75634.0	50960.0	-	0.0586919	0.820123	1.07471	0.103945	insig	0.531969	0.435454	1.21499	0.28094	insig	0.336385	0.708187	1.13053	0.176995	insig	1.24302	0.11515	3.19603	1.67628	up
pmp001284	Glycerin Monopalmitate	Lipids	Glycerol ester	C19H38O4	331.28	-	330.277	[M+H]+	2	542-44-9	--	394940.0	467070.0	382750.0	150330.0	166013.0	192470.0	126650.0	100690.0	290850.0	214960.0	89396.0	147300.0	53051.0	36440.0	19298.0	-	0.429667	0.66004	0.887666	-0.171911	insig	0.18134	0.963338	1.01843	0.0263456	insig	0.144828	0.769458	1.14731	0.198257	insig	1.34037	0.00430521	2.4464	1.29066	up
pmb2444	MAG(18:3)	Lipids	Glycerol ester	C21H36O4	353.27	-	352.261	[M+H]+	1	-	--	24773000.0	26539000.0	25319000.0	14751000.0	4474600.0	8733600.0	15291000.0	19802700.0	35616000.0	25774000.0	16947000.0	21488000.0	21315000.0	17778000.0	14206000.0	-	1.05477	0.03809	2.29652	1.19945	up	1.07745	0.132326	2.52903	1.33859	up	0.105769	0.76903	1.10124	0.139133	insig	1.16856	0.0290413	2.74082	1.45461	up
pmb2325	MAG(18:3)isomer2	Lipids	Glycerol ester	C21H36O4	353.27	-	352.261	[M+H]+	1	-	--	794600.0	658720.0	857380.0	252640.0	260310.0	282970.0	160460.0	170182.0	305530.0	415520.0	398670.0	477160.0	525810.0	545490.0	533990.0	-	1.29767	0.0118174	1.62246	0.698185	insig	0.765457	0.37337	0.799291	-0.323207	insig	1.19402	0.0257777	0.492641	-1.02139	down	1.35793	0.0117115	2.90318	1.53763	up
pmb1656	MAG(18:3)isomer4	Lipids	Glycerol ester	C21H36O4	353.27	-	352.261	[M+H]+	1	-	--	257800.0	248690.0	270280.0	149200.0	85362.0	91108.0	151380.0	110870.0	255210.0	280550.0	149960.0	200790.0	214810.0	180110.0	139890.0	-	1.06715	0.0974143	1.93847	0.954915	insig	0.838964	0.275772	1.58891	0.668037	insig	0.482015	0.545036	0.819674	-0.286878	insig	1.279	0.0121165	2.38514	1.25408	up
pmb0890	MAG(18:2)	Lipids	Glycerol ester	C21H38O4	355.28	-	354.277	[M+H]+	1	-	--	65896000.0	65163000.0	63248000.0	33324000.0	29202000.0	25383000.0	36914000.0	25582000.0	42650000.0	72293000.0	52531000.0	58998000.0	59939000.0	52205000.0	41818000.0	-	1.27447	0.0202221	2.09105	1.06423	up	0.612433	0.37886	1.19608	0.258311	insig	1.16157	0.0278332	0.571999	-0.805915	insig	1.34777	0.00184977	2.21032	1.14426	up
Hmjp006575	Glyceryl linoleate-O-Hexoside-O-Hexoside	Lipids	Glycerol ester	C33H56O14	677.37	-	676.358	[M+H]+	2	-	--	104000.0	152910.0	168190.0	162720.0	190250.0	122180.0	58488.0	52259.0	108100.0	50842.0	38265.0	53742.0	92287.0	97101.0	92589.0	-	1.29126	0.0251248	0.30064	-1.73389	down	1.19832	0.0327896	0.460585	-1.11846	down	0.830699	0.28572	1.53202	0.615432	insig	0.39401	0.579074	0.894665	-0.160581	insig
mws0251	Thymine	Nucleotides and derivatives	Nucleotides and derivatives	C5H6N2O2	127.05	-	126.043	[M+H]+	2	65-71-4	C00178	257340.0	225680.0	152790.0	248030.0	192270.0	175040.0	322290.0	627110.0	507150.0	209520.0	158950.0	159990.0	394070.0	399460.0	339810.0	ko00240,ko01100,ko01232	0.638328	0.357791	0.85881	-0.21959	insig	1.26202	0.079352	2.36707	1.2431	up	1.25033	0.0685466	2.75622	1.46269	up	0.0768549	0.867081	1.03327	0.0472119	insig
pme0256	Xanthine	Nucleotides and derivatives	Nucleotides and derivatives	C5H4N4O2	151.03	-	152.033	[M-H]-	2	69-89-6	C00385	260130.0	376350.0	323790.0	79073.0	77670.0	59075.0	63930.0	77267.0	45468.0	105880.0	91062.0	94197.0	109880.0	151010.0	100600.0	ko00230,ko00232,ko01100,ko01110,ko01232	1.10994	0.0387715	1.349	0.431893	insig	0.575964	0.441695	0.864919	-0.209364	insig	1.1227	0.0447904	0.641154	-0.641257	insig	1.34665	0.0151879	4.44944	2.15362	up
pme1194	Deoxycytidine	Nucleotides and derivatives	Nucleotides and derivatives	C9H13N3O4	228.1	-	227.091	[M+H]+	2	951-77-9	C00881	266790.0	352040.0	151840.0	110550.0	119250.0	125940.0	262150.0	208670.0	168940.0	293260.0	278800.0	314340.0	222430.0	236840.0	213780.0	ko00240,ko01100,ko01232,ko02010	1.33381	0.000944491	2.49171	1.31713	up	1.29046	0.0689501	1.79839	0.846708	insig	1.0787	0.0783622	0.721751	-0.470427	insig	1.11961	0.139093	2.16639	1.11529	up
pme0264	Thymidine	Nucleotides and derivatives	Nucleotides and derivatives	C10H14N2O5	243.1	-	242.09	[M+H]+	2	50-89-5	C00214	257880.0	206660.0	187330.0	119700.0	109510.0	109540.0	196880.0	177540.0	241340.0	253290.0	253440.0	229580.0	314450.0	278400.0	232760.0	ko00240,ko01100,ko01232	1.33357	0.0010311	2.17361	1.12009	up	1.35792	0.0358294	1.81774	0.862147	insig	0.954716	0.155342	0.836278	-0.257945	insig	1.31599	0.0354659	1.92434	0.944363	insig
pme3961	Deoxyadenosine	Nucleotides and derivatives	Nucleotides and derivatives	C10H13N5O3	252.11	-	251.102	[M+H]+	1	958-09-8	C00559	16013000.0	13236000.0	10086000.0	8042700.0	4026900.0	5195800.0	10194000.0	10532100.0	16208000.0	11965000.0	10354000.0	10150000.0	11894000.0	12086000.0	11084000.0	ko00230,ko01100,ko01232,ko02010	1.14016	0.0337175	1.88058	0.911179	insig	1.20046	0.0570567	2.1392	1.09707	up	0.437241	0.530441	1.13752	0.18589	insig	1.19368	0.0292856	2.27826	1.18793	up
pme1184	Deoxyguanosine	Nucleotides and derivatives	Nucleotides and derivatives	C10H13N5O4	268.1	-	267.097	[M+H]+	2	961-07-9	C00330	1392400.0	1506500.0	1501230.0	854080.0	516780.0	386100.0	778100.0	678570.0	1250000.0	873520.0	815600.0	863320.0	923040.0	877360.0	820350.0	ko00230,ko01100,ko01232,ko02010	0.913192	0.195812	1.45276	0.538796	insig	0.865771	0.235267	1.54054	0.623438	insig	0.0814115	0.798492	1.06042	0.084642	insig	1.23926	0.018579	2.5044	1.32446	up
pme3967	2-(Dimethylamino)guanosine	Nucleotides and derivatives	Nucleotides and derivatives	C12H17N5O5	312.13	-	311.123	[M+H]+	2	2140-67-2	--	3081000.0	2224500.0	2260200.0	1139400.0	1184700.0	1125500.0	2073400.0	2315500.0	1834800.0	2166500.0	1895600.0	3283500.0	2145200.0	2168500.0	1876200.0	-	1.22383	0.0921248	2.12941	1.09045	up	1.38712	0.0203598	1.80418	0.851343	insig	0.50581	0.477109	0.847269	-0.239108	insig	1.32754	0.0386615	2.19321	1.13304	up
pme3174	Cytidine 5'-monophosphate(Cytidylic acid)	Nucleotides and derivatives	Nucleotides and derivatives	C9H14N3O8P	324.06	-	323.052	[M+H]+	2	63-37-6	C00055	335080.0	315770.0	257930.0	340770.0	234180.0	307260.0	748530.0	663100.0	504910.0	743300.0	460690.0	690870.0	177220.0	231620.0	186950.0	ko00240,ko01100,ko01232	1.20381	0.0470873	2.14786	1.1029	up	1.31449	0.0257306	2.17243	1.11931	up	0.0732271	0.951916	1.01144	0.0164128	insig	0.177145	0.832762	1.03012	0.042809	insig
mws0609	Guanosine 3',5'-cyclic monophosphate	Nucleotides and derivatives	Nucleotides and derivatives	C10H12N5O7P	344.04	-	345.047	[M-H]-	1	7665-99-8	C00942	2327600.0	2726200.0	3231200.0	2437600.0	2923800.0	2570400.0	2797500.0	2574200.0	3408500.0	1549300.0	1101600.0	1491000.0	1406200.0	2488300.0	1897600.0	ko00230,ko01100,ko04075	1.26038	0.00334418	0.522189	-0.937356	insig	0.62977	0.394844	1.10696	0.146606	insig	1.28647	0.0109176	2.11985	1.08396	up	0.228449	0.719105	1.04453	0.0628534	insig
pme3007	Uridine 5'-diphosphate	Nucleotides and derivatives	Nucleotides and derivatives	C9H14N2O12P2	402.99	-	404.002	[M-H]-	1	27821-45-0	C00015	207810.0	244330.0	205950.0	207290.0	236080.0	326270.0	288480.0	222770.0	278360.0	153900.0	108397.0	114800.0	74998.0	107480.0	121960.0	ko00240,ko00908,ko01100,ko01232,ko01240	1.20985	0.0523843	0.489965	-1.02925	down	0.167653	0.881529	1.02595	0.0369565	insig	1.28712	0.00726996	2.09392	1.0662	up	0.608397	0.412935	0.855062	-0.225899	insig
pmb0563	Peonidin	Flavonoids	Anthocyanins	C16H13O6+	301.07	-	301.071	[M]+	2	134-01-0	C08726	6788.1	6581.0	5872.3	4578.0	3541.0	4258.5	68125.0	61058.0	61415.0	30254.0	31624.0	31143.2	36913.0	35219.0	27494.0	-	1.33851	1.58273e-06	7.51535	2.90984	up	1.42265	0.00126506	15.3987	3.94474	up	1.36228	0.00401673	2.04897	1.0349	up	1.27646	0.0053638	1.55455	0.636494	insig
pme1398	Delphinidin 3-O-glucoside (Mirtillin)	Flavonoids	Anthocyanins	C21H21O12+	465.1	-	465.103	[M]+	2	50986-17-9	C12138	238774.0	254125.0	321478.0	271000.0	28566.0	25318.0	854124.0	723501.0	698754.0	254124.0	223501.0	298754.0	677760.0	841740.0	693730.0	ko00942,ko01110	0.933203	0.199858	2.38971	1.25684	insig	1.22157	0.00484132	7.00674	2.80874	up	1.34487	0.00336799	2.93205	1.55191	up	0.967632	0.174663	2.50667	1.32577	insig
pmb2957	Cyanidin O-syringic acid	Flavonoids	Anthocyanins	C24H19O10	465.08	-	467.098	[M-2H]-	2	-	--	43944.0	38834.0	39774.0	34513.0	34662.0	43114.0	245138.0	339197.0	336698.0	195138.0	209197.0	206698.0	31124.0	52583.0	46208.0	-	1.33649	2.12107e-05	5.44161	2.44403	up	1.41542	0.0123758	8.20234	3.03604	up	1.19723	0.0764558	1.50734	0.592003	insig	0.668265	0.366856	1.0914	0.126177	insig
mws0997	Petunidin 3-O-glucoside	Flavonoids	Anthocyanins	C22H22O12	479.0	-	478.111	[M+H]+	2	6988-81-4	--	283660.0	277390.0	292190.0	198890.0	150660.0	233530.0	2313310.0	2307620.0	2383920.0	1239270.0	1292420.0	1325310.0	455060.0	424890.0	408620.0	-	1.32964	6.2123e-06	6.61487	2.72571	up	1.41813	3.9912e-07	12.0135	3.58659	up	1.36497	7.47035e-06	1.81614	0.860875	insig	1.15048	0.0602629	1.46333	0.549258	insig
pme0444	Malvidin 3-O-glucoside (Oenin)	Flavonoids	Anthocyanins	C23H25O12	493.13	-	493.135	[M]+	2	18470-06-9	C12140	2658400.0	2187600.0	2527800.0	1695100.0	2197100.0	1039800.0	3871700.0	3148800.0	3074400.0	2897600.0	2384700.0	2157500.0	2828800.0	1855000.0	1910500.0	ko00942	0.928637	0.116159	1.50848	0.593091	insig	1.2147	0.0172237	2.04682	1.03338	up	1.10491	0.0590202	1.35688	0.440291	insig	0.967411	0.12144	1.49509	0.580235	insig
pmp000001	Hispidulin	Flavonoids	Flavonoid	C16H12O6	301.07	-	300.063	[M+H]+	1	1447-88-7	C10058	23755.0	9861.2	11611.0	63645.0	29715.2	27011.0	20830.0	19234.0	19628.0	12632.0	18595.0	13079.0	21389.0	20842.0	25173.0	-	1.12998	0.16128	0.368078	-1.44192	down	1.07287	0.228134	0.495899	-1.01188	down	1.06936	0.108302	1.34727	0.430036	insig	1.07247	0.156733	0.375731	-1.41223	down
Zmhp003514	6,7,8-Tetrahydroxy-5-methoxyflavone	Flavonoids	Flavonoid	C16H12O6	301.07	-	300.063	[M+H]+	1	-	--	19739.0	15621.8	12994.0	52301.0	45708.0	39879.0	31497.0	22652.0	23626.0	20593.0	28143.0	20414.0	23150.0	26601.0	29247.0	-	1.25438	0.0085691	0.501494	-0.995696	insig	1.30225	0.0132563	0.564045	-0.826119	insig	0.514008	0.490192	1.12473	0.169577	insig	1.32263	0.00476042	0.350682	-1.51177	down
Lmzp004885	Tricin	Flavonoids	Flavonoid	C17H14O7	331.08	-	330.074	[M+H]+	2	520-32-1	C10193	38578.0	47740.0	45056.5	9873.0	9316.4	8164.1	16590.0	8109.1	10158.0	14289.0	7620.4	7854.0	96084.0	107770.0	99833.0	-	0.132356	0.751488	1.0881	0.121814	insig	0.585672	0.431831	1.27432	0.349727	insig	0.35635	0.640678	1.17114	0.227913	insig	1.36422	0.00488296	4.80284	2.26389	up
mws0072	Apigenin 5-O-glucoside	Flavonoids	Flavonoid	C21H20O10	433.11	-	432.106	[M+H]+	2	28757-27-9	--	4276700.0	5686900.0	6444500.0	5594000.0	6372500.0	7155300.0	51094000.0	51798800.0	61528500.0	10886600.0	8362700.0	9301500.0	5251700.0	5699900.0	5230500.0	-	1.18603	0.0302755	1.4931	0.578313	insig	1.42034	0.00423084	8.59863	3.10411	up	1.36002	0.00399214	5.7589	2.52579	up	0.695755	0.316517	0.858083	-0.22081	insig
Lmbp003393	Quercetin-3-O-α-L-rhamnopyranoside	Flavonoids	Flavonoid	C21H20O11	449.11	-	448.1	[M+H]+	2	-	--	195730.0	201710.0	275940.0	129300.0	64656.0	92087.0	425700.0	477082.0	430500.0	122440.0	226570.0	127670.0	308870.0	487070.0	503130.0	-	0.899942	0.195724	1.66646	0.736789	insig	1.38104	0.000167322	4.66112	2.22068	up	1.28096	0.00541679	2.79702	1.48389	up	1.22107	0.0185657	2.35412	1.23519	up
pme2459	Luteolin-7-O-glucoside(Cynaroside)	Flavonoids	Flavonoid	C21H20O11	449.11	-	448.101	[M+H]+	1	5373-11-5	C03951	2489200.0	2316500.0	2242600.0	1342000.0	1237200.0	1584400.0	4645800.0	5142400.0	4923800.0	1557000.0	1653100.0	1399800.0	1913700.0	1921100.0	1892700.0	ko00944	0.682165	0.311179	1.10719	0.146904	insig	1.41496	7.8397e-05	3.53348	1.82109	up	1.36215	0.000248291	3.19139	1.67419	up	1.31612	0.00237998	1.69284	0.759444	insig
Zmhn003162	Quercetin-O-glucoside	Flavonoids	Flavonoid	C21H20O12	463.09	-	464.095	[M-H]-	1	-	--	316030.0	150672.0	182580.0	74991.0	40927.0	51821.0	722660.0	672908.0	749578.0	112620.0	103170.0	91611.0	302270.0	289460.0	270790.0	-	1.15729	0.0241149	1.83261	0.873904	insig	1.41219	0.000198773	12.7886	3.67679	up	1.36563	0.000680003	6.97833	2.80288	up	1.26962	0.0815577	3.87079	1.95263	up
Hmcp001636	Limocitrin 7-glucoside	Flavonoids	Flavonoid	C23H24O13	509.13	-	508.121	[M+H]+	2	-	--	3740100.0	3503500.0	2487500.0	1707300.0	1377700.0	1666900.0	2077200.0	1984000.0	2263300.0	2322600.0	3437600.0	2585600.0	2782400.0	2674300.0	2405700.0	-	1.20634	0.05991	1.75631	0.812546	insig	1.2554	0.018414	1.33094	0.412447	insig	1.00197	0.177495	0.757806	-0.400099	insig	1.27144	0.0417069	2.04783	1.0341	up
mws1073	Apigenin 6,8-C-diglucoside	Flavonoids	Flavonoid	C27H30O15	595.17	-	594.158	[M+H]+	1	23666-13-9	--	3587400.0	3562800.0	2467000.0	8662800.0	8473800.0	8711600.0	4141500.0	4581400.0	4349900.0	2081000.0	2083800.0	2112200.0	2549900.0	2629200.0	2182000.0	-	1.3423	9.42859e-05	0.242841	-2.04192	down	1.41925	5.75682e-05	0.505753	-0.983496	insig	1.36395	0.00298198	2.08265	1.05842	up	1.33419	0.0035361	0.372065	-1.42637	down
pmb0665	Luteolin-8-C-hexosyl-O-hexoside	Flavonoids	Flavonoid	C27H30O16	611.16	-	610.153	[M+H]+	2	-	--	101490.0	71078.0	103638.0	54774.0	45787.0	47217.0	540698.0	481794.0	475964.0	156680.0	107579.0	97546.0	57758.0	74303.0	63518.0	-	1.26419	0.0567297	2.4483	1.29178	up	1.42276	0.00179613	10.1399	3.34197	up	1.34059	0.000178802	4.14161	2.05019	up	1.26548	0.0473896	1.86906	0.902313	insig
Zmhp002303	Isochrysoeriol O-dihexoside	Flavonoids	Flavonoid	C28H32O16	625.18	-	624.168	[M+H]+	2	-	--	394640.0	392410.0	439370.0	150000.0	208890.0	316280.0	634200.0	627040.0	515910.0	372790.0	319910.0	869460.0	282180.0	302510.0	275300.0	-	0.965642	0.228491	2.31373	1.21022	insig	1.29997	0.00479575	2.63215	1.39624	up	0.4613	0.724848	1.13762	0.186023	insig	1.13251	0.0527449	1.81646	0.86113	insig
Lmzn001875	Narirutin 4'-glucoside	Flavonoids	Flavonoid	C33H42O19	741.23	-	742.232	[M-H]-	2	-	--	23515.0	25393.0	28567.0	15394.0	15450.0	13385.0	25842.0	19528.0	24094.0	11735.0	11492.0	10065.0	38606.0	24576.0	17637.0	-	1.21285	0.0150023	0.752719	-0.409817	insig	1.3069	0.0345799	1.57055	0.651273	insig	1.32435	0.0177051	2.08651	1.06109	up	1.32804	0.00787808	1.75168	0.808738	insig
Lmqp001991	Isorhamnetin	Flavonoids	Flavonols	C16H12O7	317.06	-	316.058	[M+H]+	2	-	--	2820900.0	2476100.0	4219400.0	4240100.0	3757900.0	5239000.0	56633000.0	56558200.0	57212000.0	6923700.0	7333800.0	7118200.0	4483100.0	4333700.0	4152000.0	-	1.24268	0.0190675	1.61484	0.691395	insig	1.4214	2.99277e-06	12.8732	3.6863	up	1.36875	1.06709e-07	7.97182	2.99491	up	0.928639	0.14891	0.718924	-0.476088	insig
pmp001309	6-Hydroxykaempferol-7-O-glucoside	Flavonoids	Flavonols	C21H20O12	465.1	-	464.095	[M+H]+	1	-	--	1493300.0	1172400.0	1076350.0	249970.0	276460.0	163530.0	464600.0	540340.0	454800.0	2493600.0	311860.0	296880.0	728240.0	725330.0	695620.0	-	0.765044	0.385368	4.49641	2.16877	insig	1.30473	0.00484413	2.11569	1.08113	up	0.226184	0.531399	0.470529	-1.08765	insig	1.34293	0.010751	5.42358	2.43924	up
mws0061	Quercetin-3-O-β-D-Galactoside (Hyperin)	Flavonoids	Flavonols	C21H20O12	463.09	-	464.095	[M-H]-	1	482-36-0	C10073	384460.0	168889.0	187000.0	72343.0	69003.0	65411.0	603480.0	631024.0	624948.0	102270.0	119050.0	100515.0	423270.0	329980.0	338430.0	-	1.29416	0.0151587	1.55659	0.638385	insig	1.42495	0.000109838	8.99342	3.16887	up	1.36618	2.9881e-06	5.77766	2.53048	up	1.26699	0.123263	3.58077	1.84027	up
Lmmp001574	Isoquercitrin	Flavonoids	Flavonols	C21H20O12	465.1	-	464.095	[M+H]+	1	-	--	1401500.0	1499400.0	791540.0	363080.0	589000.0	347580.0	1787500.0	1719900.0	1922230.0	3146970.0	3251830.0	3233590.0	1043900.0	974850.0	1030800.0	-	1.32478	0.000147647	7.41147	2.88976	up	1.38702	0.000227405	4.17773	2.06272	up	1.35971	0.000204789	0.563685	-0.82704	insig	1.22194	0.0561911	2.84108	1.50644	up
Hmcp002207	Isorhamnetin-7-O-glucoside	Flavonoids	Flavonols	C22H22O12	479.12	-	478.111	[M+H]+	1	-	--	321470.0	270870.0	202420.0	165600.0	191540.0	184250.0	1264220.0	1294620.0	1231160.0	321240.0	298031.0	285710.0	3240900.0	3956100.0	3261100.0	-	1.31082	0.00106433	1.67159	0.741219	insig	1.42372	3.60325e-05	7.0005	2.80746	up	1.36712	1.41613e-05	4.18793	2.06624	up	1.08877	0.127984	1.468	0.553851	insig
pmn001642	Kaempferol-3-O-β-(2''-O-acetyl-β-D-glucuronide)	Flavonoids	Flavonols	C23H20O13	503.08	-	504.09	[M-H]-	2	-	--	175120.0	200440.0	186280.0	93030.0	48191.0	96073.0	165400.0	140980.0	74997.0	48273.0	128530.0	50257.0	119450.0	124330.0	101080.0	-	0.185064	0.917882	0.956872	-0.063602	insig	0.820963	0.215237	1.60719	0.684542	insig	0.802339	0.245039	1.67963	0.748144	insig	1.22447	0.00929663	2.3677	1.24348	up
Hmln002199	Quercetin-3-O-(6''-O-acetyl)-galactoside	Flavonoids	Flavonols	C23H22O13	505.1	-	506.107	[M-H]-	1	-	--	58723.0	26521.0	27997.0	29878.0	24334.0	31849.0	267934.0	255087.0	253016.0	53769.0	58101.0	62802.0	34921.0	38262.0	34443.0	-	1.29909	0.00111632	2.02963	1.02122	up	1.42137	3.53844e-05	9.01729	3.17269	up	1.3663	2.8666e-05	4.44282	2.15148	up	0.514231	0.481024	1.31582	0.395965	insig
pmn001614	Kaempferol-3,7-O-α-L-rhamnoside	Flavonoids	Flavonols	C27H30O14	577.2	-	578.164	[M-H]-	2	-	--	5070.0	5452.3	5363.0	8794.6	8249.9	8537.2	17943.0	12087.0	10404.0	35268.2	35999.2	37961.4	18082.0	21476.0	26323.0	-	1.34164	0.000557654	4.2698	2.09417	up	1.13064	0.161969	1.58058	0.660457	insig	1.30044	0.00516975	0.370177	-1.43371	down	1.36488	0.000139161	0.620963	-0.68742	insig
pme2493	Kaempferol 3,7-dirhamnoside(Kaempferitrin)	Flavonoids	Flavonols	C27H30O14	579.2	-	578.164	[M+H]+	2	482-38-2	C16981	18710.0	22088.0	15010.0	37255.0	42691.0	56929.0	96889.0	77809.0	68219.0	90200.0	90825.0	93870.0	167040.0	166890.0	161580.0	-	1.26386	0.013363	2.00837	1.00602	up	1.24195	0.0313901	1.77474	0.827604	insig	0.738914	0.332845	0.883672	-0.178417	insig	1.2898	0.0328324	0.40773	-1.29432	down
Lnrp002296	Kaempferol glc-rha	Flavonoids	Flavonols	C27H30O15	595.16	-	594.158	[M+H]+	2	-	--	1618800.0	1311000.0	1210200.0	299330.0	223510.0	188030.0	1213100.0	1237600.0	1234330.0	560000.0	528000.0	548440.0	2135100.0	1943300.0	2121100.0	-	1.28018	0.00735799	2.30202	1.2029	up	1.40714	0.000640818	5.18383	2.37402	up	1.36734	9.11483e-07	2.25186	1.17112	up	1.35281	0.00789681	5.82385	2.54197	up
pme0369	Kaempferol 3-O-rutinoside(Nicotiflorin)	Flavonoids	Flavonols	C27H30O15	593.16	-	594.159	[M-H]-	2	17650-84-9	--	409400.0	246620.0	259490.0	65024.0	72560.0	49686.0	460440.0	457313.0	461088.0	103100.0	122530.0	15000.0	458890.0	569240.0	486110.0	-	0.0751384	0.647344	1.28494	0.361697	insig	1.41652	0.000196861	7.36285	2.88026	up	1.14963	0.00746055	5.73013	2.51857	up	1.33595	0.0413558	4.88872	2.28946	up
pme1605	Kaempferol 3-O-robinobioside(Biorobin)	Flavonoids	Flavonols	C27H30O15	593.16	-	594.159	[M-H]-	2	17297-56-2	--	2395100.0	252150.0	275420.0	54765.0	48080.0	37212.0	552050.0	460225.0	448945.0	75300.0	70370.0	76540.0	526770.0	502660.0	486000.0	-	1.20823	0.0225192	1.58657	0.66591	insig	1.41635	0.00462144	10.433	3.38309	up	1.36574	0.00605806	6.57585	2.71718	up	1.18506	0.32169	20.8677	4.3832	up
Hmmp002336	Quercetin-O-feruloyl-Pentoside	Flavonoids	Flavonols	C30H26O14	611.16	-	610.148	[M+H]+	1	-	--	3742500.0	3463600.0	3006100.0	828080.0	701900.0	687020.0	965400.0	659640.0	367260.0	10865000.0	2524700.0	1155100.0	3229800.0	3355900.0	3162100.0	-	0.990775	0.308348	6.56058	2.71382	insig	0.428764	0.711068	0.898647	-0.154174	insig	1.02911	0.301712	0.136977	-2.868	down	1.36489	0.0048795	4.60631	2.20361	up
pmn001583	Quercetin-3-O-robinobioside	Flavonoids	Flavonols	C27H30O16	609.15	-	610.153	[M-H]-	1	52525-35-6	--	1108000.0	622690.0	549650.0	103620.0	280070.0	125470.0	438690.0	432560.0	421544.0	117300.0	155010.0	152000.0	590300.0	807060.0	717670.0	-	0.18917	0.664277	0.833353	-0.263	insig	1.22541	0.0413625	2.53907	1.3443	up	1.35173	0.000424946	3.04681	1.6073	up	1.24015	0.0665858	4.47863	2.16306	up
mws0059	Quercetin-3-O-rutinoside (Rutin)	Flavonoids	Flavonols	C27H30O16	609.15	-	610.153	[M-H]-	1	153-18-4	C05625	838380.0	426450.0	349840.0	80252.0	83480.0	98373.0	1058370.0	1077235.0	1048703.0	208100.0	204280.0	201540.0	418840.0	534370.0	443930.0	ko00944,ko01100,ko01110	1.32677	0.000887968	2.34227	1.22791	up	1.42359	4.2432e-07	12.149	3.60276	up	1.36878	4.49153e-05	5.18685	2.37486	up	1.31424	0.0968173	6.16039	2.62302	up
Hmcp001598	isorhamnetin-O-Hexoside-O-Pentoside	Flavonoids	Flavonols	C27H30O16	611.16	-	610.153	[M+H]+	2	-	--	679077.0	899670.0	615800.0	186250.0	98881.0	126000.0	175880.0	145530.0	166650.0	183400.0	180270.0	133950.0	289310.0	293640.0	231380.0	-	0.609591	0.405998	1.21037	0.275446	insig	0.664422	0.430386	1.18712	0.24746	insig	0.070181	0.87262	0.980789	-0.027986	insig	1.32871	0.0142694	5.33783	2.41625	up
GQ512006	Quercetin-3-O-glucoside-7-O-rhamnoside	Flavonoids	Flavonols	C27H30O16	611.16	-	610.153	[M+H]+	2	-	--	84924.0	78746.0	40834.0	17113.0	18998.0	13407.0	247572.0	224819.0	225953.0	41880.0	40402.0	44515.0	56155.0	52348.0	46478.0	-	1.31136	0.00037058	2.56062	1.3565	up	1.42053	0.000726415	14.1028	3.81791	up	1.36755	0.00117906	5.50758	2.46142	up	1.28811	0.0624509	4.12989	2.0461	up
Lmmp003091	Quercetin glu-rha	Flavonoids	Flavonols	C27H30O16	611.16	-	610.153	[M+H]+	2	-	--	5439800.0	3727600.0	3063800.0	643040.0	333500.0	582650.0	810600.0	616100.0	754550.0	351000.0	328700.0	312800.0	3304500.0	3297400.0	3518600.0	-	0.951055	0.182781	0.636548	-0.651658	insig	0.913789	0.149869	1.39896	0.484358	insig	1.33604	0.0177338	2.19773	1.13602	up	1.33166	0.0353763	7.84459	2.9717	up
Lmmp002963	methylquercetin glu-rha	Flavonoids	Flavonols	C28H32O16	625.18	-	624.169	[M+H]+	2	-	--	108360.0	267660.0	439320.0	98078.0	115870.0	110970.0	227540.0	31626.0	35232.0	397570.0	447420.0	427640.0	202040.0	203070.0	248500.0	-	1.33715	0.000710994	3.91677	1.96967	up	0.555084	0.889712	0.906069	-0.142308	insig	1.12967	0.0320515	0.23133	-2.11197	down	0.930642	0.228992	2.50937	1.32733	insig
Lmhp002613	Myricetin-3-O-rutinoside	Flavonoids	Flavonols	C27H30O17	627.15	-	626.148	[M+H]+	1	-	--	16792.0	18558.0	98829.0	17081.0	15307.0	19519.0	25189.0	23257.0	22478.0	44547.0	40474.0	48741.0	54881.0	52071.0	42912.0	-	1.31924	0.00208069	2.57695	1.36567	up	1.27703	0.0167962	1.36637	0.450345	insig	1.34151	0.00745783	0.530225	-0.915323	insig	0.633642	0.417474	2.58499	1.37016	insig
Hmcp001629	Kaempferol-O-Hexoside-O-malonyl-O-Hexoside	Flavonoids	Flavonols	C30H32O19	697.16	-	696.153	[M+H]+	2	-	--	57748.0	40595.0	35849.0	63878.0	46042.0	86768.0	133806.0	121260.0	141875.0	104530.0	141560.0	88334.0	43620.0	70596.0	80812.0	-	1.0227	0.0851529	1.70028	0.765769	insig	1.26791	0.0153587	2.01813	1.01302	up	0.746104	0.317394	1.18694	0.247246	insig	0.85336	0.216942	0.682258	-0.55161	insig
Lmmp002440	Quercetin glu-malonyl-glucoside	Flavonoids	Flavonols	C30H32O20	713.15	-	712.149	[M+H]+	2	-	--	37631.0	22630.0	25330.0	57066.0	56847.0	97018.0	30640.0	23265.0	31579.0	88643.0	102870.0	94506.0	33005.0	64035.0	47382.0	-	0.903259	0.194728	1.35598	0.43934	insig	1.29536	0.0834683	0.40527	-1.30304	down	1.348	0.000438467	0.298875	-1.74238	down	1.21166	0.0758391	0.405777	-1.30124	down
Lmhp002508	Quercetin-O-glucoside-rhamnoside-rhamnoside	Flavonoids	Flavonols	C33H40O20	757.21	-	756.211	[M+H]+	2	-	--	502100.0	615160.0	799430.0	50306.0	37233.0	30744.0	4880.0	51238.1	51721.0	85053.0	64218.0	80018.0	150800.0	148960.0	158390.0	-	1.20607	0.0123983	1.93848	0.954924	insig	0.416552	0.849247	0.911704	-0.133362	insig	0.823665	0.106324	0.47032	-1.08829	insig	1.35984	0.019882	16.2043	4.0183	up
GQ512001	Quercetin-O-rutinoside-hexose	Flavonoids	Flavonols	C33H40O21	771.13	-	772.206	[M-H]-	2	-	--	74826.0	68589.6	60608.0	9254.0	11077.0	7859.5	89759.0	75224.0	84599.4	21759.0	20224.0	21599.4	168810.0	219420.0	209110.0	-	1.30451	0.00147567	2.25545	1.17342	up	1.4177	0.00229492	8.85342	3.14624	up	1.36458	0.00426039	3.92534	1.97282	up	1.36448	0.00344701	7.23732	2.85546	up
pmp000116	Apigenin-8-C-glucoside	Flavonoids	Flavonoid carbonoside	C21H20O10	433.11	-	432.106	[M+H]+	1	3681-93-4	C01460	13613000.0	13898000.0	16457000.0	14015000.0	15354000.0	22092000.0	60951000.0	65804000.0	68297000.0	22868000.0	22155000.0	22038000.0	16800000.0	14736000.0	16722000.0	ko00941,ko00944	0.952819	0.171669	1.30314	0.381995	insig	1.39476	0.00015063	3.79029	1.92231	up	1.36532	0.00225835	2.90858	1.54031	up	0.582942	0.428566	0.854395	-0.227026	insig
pmp000700	Isoorientin	Flavonoids	Flavonoid carbonoside	C21H20O11	449.1	-	448.101	[M+H]+	2	4261-42-1	C01821	1102000.0	1553600.0	1064500.0	1179200.0	1118370.0	2304000.0	1214200.0	1105200.0	996120.0	816310.0	824600.0	546890.0	1326000.0	1331500.0	1073300.0	-	1.07244	0.166366	0.475446	-1.07265	down	0.708826	0.381917	0.720519	-0.472891	insig	1.13272	0.0330145	1.51546	0.599754	insig	0.436577	0.537311	0.808441	-0.306785	insig
pmp001106	Vitexin-2-O-D-glucopyranoside	Flavonoids	Flavonoid carbonoside	C27H30O15	595.17	-	594.158	[M+H]+	1	-	--	499530.0	402920.0	306020.0	185330.0	192660.0	157220.0	143330.0	185870.0	164530.0	278950.0	228840.0	262380.0	311430.0	268990.0	262350.0	-	1.21704	0.0154	1.43901	0.525072	insig	0.550402	0.446196	0.922498	-0.116383	insig	1.26197	0.00934375	0.641066	-0.641455	insig	1.28237	0.0521038	2.25794	1.175	up
mws0054	Catechin	Flavonoids	Flavanols	C15H14O6	289.07	-	290.079	[M-H]-	2	154-23-4	C06562	341470.0	224521.0	133630.0	45123.0	44238.0	41576.0	245744.0	289151.0	315478.0	67847.0	84745.0	85784.0	541450.0	502470.0	411050.0	ko00941,ko01110	1.29838	0.0223628	1.82054	0.864366	insig	1.4212	0.00698858	6.49452	2.69922	up	1.34945	0.0063234	3.56736	1.83486	up	1.30199	0.087618	5.34319	2.4177	up
pme0460	Epicatechin	Flavonoids	Flavanols	C15H14O6	291.09	-	290.079	[M+H]+	2	490-46-0	C09727	270640.0	256390.0	159900.0	1081600.0	1245171.0	198810.0	1130560.0	1579619.0	1550527.0	68325.0	88360.0	88874.0	2462700.0	2788200.0	2427500.0	ko00941,ko01100,ko01110	1.15928	0.14423	0.0972287	-3.36247	down	0.777839	0.210157	1.68702	0.754477	insig	1.36183	0.0114137	17.351	4.11695	up	0.896134	0.198746	0.271989	-1.87838	insig
Lmmp000897	Gallocatechin-Gallocatechin	Flavonoids	Flavanols	C30H26O14	611.14	-	610.132	[M+H]+	2	-	--	220950.0	95230.0	105890.0	172370.0	150888.0	117520.0	46402.0	43470.0	42596.0	56764.0	55444.0	61216.0	2401500.0	2616200.0	2215900.0	-	1.29947	0.0293535	0.39345	-1.34575	down	1.39959	0.0227914	0.300532	-1.73441	down	1.31208	0.00463504	0.763839	-0.38866	insig	0.23131	0.895846	0.957557	-0.0625699	insig
mws0120	Choline alfoscerate	Lipids	PC	C8H20NO6P	258.11	-	257.103	[M+H]+	1	28319-77-9	--	646720.0	766610.0	718990.0	658650.0	592190.0	640590.0	2278200.0	2457000.0	2104600.0	2556500.0	3089300.0	3073200.0	1016000.0	1530500.0	989680.0	-	1.3373	0.0053797	4.60974	2.20469	up	1.42027	0.0028547	3.61621	1.85448	up	1.15404	0.0488286	0.784471	-0.350209	insig	0.962406	0.134018	1.12736	0.172947	insig
pmn001663	Syringaresinol	Lignans and Coumarins	Lignans	C22H26O8	417.16	-	418.163	[M-H]-	1	21453-69-0	C10889	61142.0	57675.0	50049.0	27590.0	21080.0	24791.0	14869.0	16865.0	17685.0	27633.0	28092.0	20377.0	34534.0	29535.0	24380.0	-	0.15253	0.79347	1.03595	0.0509558	insig	1.28366	0.035097	0.672724	-0.571913	insig	1.20124	0.0585377	0.649378	-0.622869	insig	1.337	0.00277259	2.29872	1.20083	up
Hmln002100	Nortrachelogenin 4-O-β-D-glucoside	Lignans and Coumarins	Lignans	C26H32O12	535.18	-	536.189	[M-H]-	2	-	--	193360.0	178442.0	176420.0	74118.0	77282.0	70370.0	63682.0	37450.0	42457.0	46735.0	78480.0	51518.0	102990.0	126800.0	111600.0	-	0.825837	0.26584	0.79692	-0.327493	insig	1.16898	0.0757171	0.647468	-0.627119	insig	0.566222	0.436627	0.812463	-0.299626	insig	1.36907	0.000809154	2.47203	1.3057	up
pmb0764	4-Methyl-5-thiazoleethanol	Others	Others	C6H9NOS	144.05	-	143.04	[M+H]+	1	137-00-8	C04294	373470.0	555000.0	402780.0	273900.0	191780.0	229470.0	898490.0	993830.0	822680.0	373560.0	166900.0	267710.0	572910.0	445500.0	407710.0	ko00730,ko01100,ko01240	0.276967	0.604107	1.16258	0.217334	insig	1.40554	0.00143649	3.90563	1.96556	up	1.27904	0.00139031	3.35944	1.74822	up	1.22519	0.0476627	1.91505	0.937385	insig
pmn001380	Eucommiol	Others	Others	C9H16O4	187.1	-	188.105	[M-H]-	1	55930-44-4	C17878	492700.0	389500.0	366960.0	231430.0	196740.0	113450.0	141650.0	173620.0	123480.0	121830.0	149160.0	126680.0	267720.0	209670.0	183410.0	-	0.684101	0.302438	0.734223	-0.445709	insig	0.497535	0.439986	0.81007	-0.303882	insig	0.504676	0.473896	1.1033	0.141827	insig	1.2142	0.0109152	2.30634	1.20561	up
pmp001232	Neoligustilide	Others	Others	C12H14O2	191.11	-	190.099	[M+H]+	1	-	--	149840.0	121040.0	101580.0	79779.0	59434.0	88049.0	73282.0	61172.0	60560.0	217790.0	211670.0	228660.0	154750.0	145830.0	141240.0	-	1.3094	0.000471805	2.89586	1.53399	up	0.677485	0.340869	0.858102	-0.220779	insig	1.36011	2.3797e-05	0.29632	-1.75477	down	1.14837	0.0533042	1.6389	0.712729	insig
TMDN5598	(-)-nyasol	Others	Others	C17H16O2	251.11	-	252.115	[M-H]-	1	-	--	31701.0	36670.0	31459.0	21142.0	25665.0	17577.0	70917.0	37568.0	55134.0	34927.0	39018.0	35381.0	46527.0	46304.0	37155.0	-	1.23783	0.0101218	1.69803	0.763862	insig	1.28729	0.0679614	2.5413	1.34557	up	0.966412	0.199176	1.49662	0.581704	insig	1.20806	0.0180682	1.55054	0.632771	insig
Hmyn001360	Doitungbiphenyl A	Others	Others	C18H20O4	299.11	-	300.135	[M-H]-	1	-	--	1366000.0	1320000.0	1527500.0	643900.0	554170.0	383280.0	1470400.0	965180.0	772470.0	744160.0	668800.0	864690.0	775370.0	1066100.0	869350.0	-	1.00591	0.0768746	1.44032	0.526389	insig	1.16329	0.107853	2.02868	1.02054	up	0.840308	0.271718	1.40849	0.494151	insig	1.30996	0.00105526	2.6645	1.41386	up
mws0983	N-Oleoylethanolamine	Others	Others	C20H39NO2	326.31	-	325.298	[M+H]+	1	111-58-0	--	397890.0	392210.0	576620.0	190310.0	112150.0	93236.0	127410.0	82954.0	118770.0	197290.0	176760.0	196800.0	244780.0	142370.0	95867.0	-	0.929916	0.183374	1.44265	0.528719	insig	0.416383	0.54898	0.831785	-0.265717	insig	1.22939	0.0138884	0.576568	-0.794437	insig	1.28132	0.0184438	3.45396	1.78825	up
Zmhn001375	Vanillic acid-C-glucoside	Others	Others	C14H18O9	329.09	-	330.096	[M-H]-	2	-	--	1035200.0	1691900.0	1254700.0	293940.0	379980.0	291780.0	373340.0	381490.0	381350.0	508990.0	476960.0	371700.0	448830.0	694220.0	534100.0	-	1.0657	0.0683956	1.40587	0.491465	insig	0.99533	0.188607	1.17654	0.234544	insig	0.904898	0.216586	0.836873	-0.25692	insig	1.33214	0.0325061	4.12323	2.04377	up
pmp001265	2-Amino-4-dihydroxy octadecyl β-D-galactoside)	Others	Others	C24H49NO8	480.35	-	479.346	[M+H]+	2	-	--	2506800.0	4274200.0	1192900.0	605580.0	178260.0	735760.0	1103500.0	882300.0	814270.0	1250800.0	843290.0	629560.0	236480.0	199570.0	197620.0	-	0.784729	0.18149	1.79235	0.84185	insig	0.9211	0.10982	1.84264	0.881771	insig	0.1869	0.90798	1.02806	0.0399216	insig	1.12918	0.133057	5.24737	2.39159	up
pmp001282	Propyl2-(trimethylammonio)ethyl phosphate	Others	Others	C28H50NO7P	544.34	-	543.333	[M+H]+	1	-	--	21718000.0	20896000.0	29783000.0	22509000.0	30278000.0	32056000.0	23727000.0	11808000.0	18435000.0	7347000.0	6605200.0	6816500.0	19632000.0	18150000.0	12136000.0	-	1.326	0.0178634	0.24479	-2.03038	down	1.03053	0.0870756	0.636116	-0.652638	insig	1.25034	0.0842886	2.59862	1.37775	up	0.622393	0.3666	0.853306	-0.228866	insig
TMDN3962	(25S) -26-O-β-D-glucosyl-5β-furoste-3β, 22α, 26-triol-3-O-β-D-glucosyl	Others	Others	C39H66O14	757.44	-	758.445	[M-H]-	1	-	--	41940.0	45496.0	49141.0	27036.0	14533.0	18421.0	17964.0	19725.0	23704.0	31742.0	28159.0	19942.0	26588.0	28941.0	30293.0	-	0.735454	0.263142	1.33094	0.412444	insig	0.18179	0.916149	1.02339	0.0333521	insig	0.84292	0.214691	0.768922	-0.379092	insig	1.25847	0.0079604	2.27666	1.18692	up
pmb2319	LysoPC 15:0	Lipids	LPC	C23H48NO7P	482.32	-	481.317	[M+H]+	1	-	--	28376000.0	79937000.0	26280000.0	18709000.0	14033000.0	14027000.0	45328000.0	27318000.0	37951000.0	38781000.0	27426000.0	27599000.0	16614000.0	15505000.0	14292000.0	-	1.23181	0.0378472	2.00573	1.00413	up	1.3147	0.0457657	2.36475	1.24169	up	0.532367	0.438267	1.179	0.23756	insig	1.06158	0.23651	2.87783	1.52498	up
Hmqp006235	LysoPC 18:4	Lipids	LPC	C21H46N3O9P	516.3	-	515.297	[M+H]+	1	-	--	267280.0	149990.0	302990.0	417270.0	258360.0	424160.0	236290.0	179210.0	178360.0	171340.0	66457.0	57372.0	185120.0	197360.0	165340.0	-	1.18684	0.0192584	0.268387	-1.89761	down	1.21052	0.0761398	0.539976	-0.889033	insig	1.03357	0.094274	2.01193	1.00858	up	0.857895	0.151977	0.654907	-0.610638	insig
pmb0865	LysoPC 18:3	Lipids	LPC	C26H48NO7P	518.32	-	517.317	[M+H]+	1	-	--	42830000.0	43128000.0	36388000.0	56226000.0	38853000.0	60765000.0	39242000.0	28549000.0	16995000.0	33030000.0	18137000.0	15058000.0	33277000.0	33085000.0	31475000.0	-	1.1494	0.0276829	0.424944	-1.23465	down	1.08112	0.0629727	0.544044	-0.878205	insig	0.475987	0.507273	1.28027	0.35645	insig	0.83585	0.231062	0.785054	-0.349136	insig
pmb0854	LysoPC 18:3(2n isomer)	Lipids	LPC	C26H48NO7P	518.32	-	517.317	[M+H]+	1	-	--	31778000.0	32742000.0	29068000.0	45088000.0	32570000.0	45237000.0	33267000.0	22355000.0	17796000.0	27603000.0	12886000.0	11317000.0	24449000.0	23484000.0	22343000.0	-	1.13517	0.025512	0.421547	-1.24624	down	1.12131	0.0573588	0.597404	-0.743221	insig	0.704819	0.35783	1.41717	0.503015	insig	1.03649	0.137825	0.761528	-0.393031	insig
pmp001281	LysoPC 18:1	Lipids	LPC	C26H52NO7P	522.36	-	521.348	[M+H]+	1	-	--	148870000.0	163810000.0	179580000.0	170520000.0	204130000.0	202140000.0	179450000.0	115710000.0	152960000.0	125270000.0	69927000.0	74043000.0	136990000.0	132750000.0	121260000.0	-	1.20887	0.0127537	0.46679	-1.09915	down	0.981075	0.132684	0.776921	-0.364161	insig	1.04377	0.0809368	1.66439	0.734992	insig	0.971835	0.118099	0.853448	-0.228626	insig
pmp001286	LysoPC(18:0)	Lipids	LPC	C26H54NO7P	524.37	-	523.364	[M+H]+	1	-	--	194650000.0	256290000.0	183780000.0	176680000.0	176870000.0	239960000.0	218820000.0	172120000.0	217050000.0	90630000.0	95530000.0	88716000.0	35436000.0	36008000.0	31777000.0	-	1.29673	0.0360848	0.463136	-1.11049	down	0.156133	0.862691	1.0244	0.0347753	insig	1.34113	0.0170414	2.21187	1.14527	up	0.294432	0.679514	1.06943	0.096848	insig
pmd0136	LysoPC 18:0(2n isomer)	Lipids	LPC	C26H54NO7P	524.37	-	523.364	[M+H]+	1	-	--	68468000.0	67475000.0	68455000.0	27642000.0	17752600.0	18307000.0	54868000.0	35685000.0	55107000.0	24317000.0	23207000.0	22951000.0	8353200.0	8853900.0	7552700.0	-	0.527256	0.555399	1.10633	0.145782	insig	1.27998	0.0332289	2.2866	1.1932	up	1.2672	0.0594622	2.06683	1.04742	up	1.33603	0.00431201	3.20868	1.68198	up
pmb0856	LysoPE 18:1(2n isomer)	Lipids	LPE	C23H46NO7P	480.31	-	479.301	[M+H]+	1	-	--	25924000.0	32407000.0	44061000.0	32507000.0	26386000.0	36021000.0	30879000.0	15959000.0	44004000.0	19642000.0	10947000.0	16271000.0	19370000.0	17958000.0	14352000.0	-	1.18441	0.013677	0.49371	-1.01826	down	0.265564	0.886249	0.957098	-0.0632614	insig	0.906494	0.205534	1.93858	0.955003	insig	0.223131	0.705679	1.07879	0.10941	insig
mws0024	Gallic acid	Tannins	Tannin	C7H6O5	169.01	-	170.022	[M-H]-	2	149-91-7	C01424	408200.0	475835.0	407960.0	89122.0	104950.0	87857.0	52330.0	54711.0	57499.0	57274.0	50731.0	41900.0	322620.0	377770.0	365770.0	ko00999	1.27354	0.00391117	0.531712	-0.911283	insig	1.38702	0.0141807	0.583622	-0.776894	insig	0.638606	0.390765	1.09763	0.13439	insig	1.36522	0.00295633	4.5827	2.1962	up
pmb2211	Cocamidopropyl βine	Alkaloids	Alkaloids	C19H38N2O3	343.3	-	342.288	[M+H]+	1	4292-10-8	--	16513000.0	12180000.0	10613000.0	4811600.0	3936900.0	3306500.0	8501900.0	7552300.0	7299800.0	6160700.0	5605200.0	3171800.0	8910400.0	8454500.0	8279200.0	-	0.493527	0.417234	1.23913	0.309326	insig	1.34432	0.00301021	1.93729	0.954038	insig	1.03106	0.0769426	1.56343	0.644712	insig	1.3223	0.0297289	3.26056	1.70512	up
Lmlp001118	3'-Glucosyl-6,7-dihydroxy-N-methyl-benzyltetrahydroisoquinoline	Alkaloids	Alkaloids	C23H29NO8	448.2	-	447.189	[M+H]+	1	-	--	513120.0	540050.0	434290.0	312700.0	208610.0	157370.0	277530.0	213930.0	205260.0	431030.0	392900.0	434320.0	401510.0	347150.0	334430.0	-	1.14717	0.0426029	1.85397	0.890615	insig	0.18137	0.913844	1.02658	0.0378475	insig	1.2962	0.00453882	0.553721	-0.852768	insig	1.22331	0.0111299	2.1917	1.13205	up
pmb1912	10-Formyl-THF	Alkaloids	Alkaloids	C20H23N7O7	474.17	-	473.166	[M+H]+	1	2800-34-2	C00234	9082900.0	8001700.0	6955800.0	3587800.0	2863300.0	3920900.0	3481900.0	3680400.0	3457000.0	2857200.0	2289600.0	1620800.0	4896000.0	4856600.0	3728200.0	ko00670,ko00970,ko01100,ko01200,ko01240	1.02749	0.0656259	0.652487	-0.615978	insig	0.235028	0.818846	1.02384	0.0339946	insig	1.12295	0.0644106	1.56914	0.649972	insig	1.32016	0.00726758	2.31782	1.21277	up
pmp001280	3-{[(2-Aminoethoxy)(hydroxy)phosphoryl]oxy}-2-hydroxypropyl-9,12-octadecenoate	Alkaloids	Alkaloids	C23H46NO7P	480.31	-	479.301	[M+H]+	1	-	--	36325000.0	46031000.0	60504000.0	44649000.0	34296000.0	49182000.0	40143000.0	22992000.0	55297000.0	25043000.0	14180000.0	20843000.0	27267000.0	23554000.0	19548000.0	-	1.19523	0.0169839	0.4688	-1.09295	down	0.323242	0.775664	0.924333	-0.113516	insig	0.990705	0.162921	1.9717	0.979438	insig	0.351939	0.591171	1.11499	0.157028	insig
pmp001274	2-Hydroxy-5,8,11,14,17-icosapentaenoyloxy]propyl-2-(trimethylammonio)ethyl phosphate	Alkaloids	Alkaloids	C28H48NO7P	542.32	-	541.317	[M+H]+	1	-	--	30797000.0	28126000.0	33738000.0	32634000.0	30724000.0	38385000.0	33261000.0	26031000.0	23091000.0	16352000.0	17018000.0	16005000.0	26125000.0	26681000.0	24664000.0	-	1.3199	0.0157139	0.485291	-1.04308	down	0.937007	0.169605	0.809717	-0.304511	insig	1.259	0.0664913	1.66852	0.738566	insig	0.649627	0.349144	0.910736	-0.134895	insig
pmn001454	Podocarpusflavone B	Flavonoids	Biflavones	C32H22O10	564.99	-	566.102	[M-H]-	1	23624-21-7	--	6261.8	5633.6	8921.0	6424.9	5101.8	5666.1	2403.7	721.79	1313.1	8308.0	6023.2	7860.2	7999.3	8274.2	7015.2	-	0.970532	0.124757	1.29074	0.368196	insig	1.2865	0.00299595	0.258166	-1.95363	down	1.25938	0.00336607	0.200014	-2.32183	down	0.687472	0.35631	1.21076	0.275916	insig
pme2019	DL-Arabinose	Others	Saccharides and Alcohols	C5H10O5	149.0	-	150.053	[M-H]-	2	147-81-9	--	279930.0	322220.0	281850.0	675090.0	700160.0	516570.0	527190.0	460800.0	396650.0	246750.0	235540.0	291240.0	238760.0	332040.0	362020.0	-	1.2969	0.0165986	0.408881	-1.29025	down	1.10803	0.0797687	0.731909	-0.450264	insig	1.29004	0.0190862	1.79003	0.839982	insig	1.3229	0.0229894	0.467275	-1.09766	down
mws0213	Ribitol	Others	Saccharides and Alcohols	C5H12O5	151.06	-	152.068	[M-H]-	2	488-81-3	--	6923.8	9583.4	9081.5	16179.0	21716.0	13044.0	12275.0	8655.1	13114.0	4131.1	6082.7	6104.4	5892.4	13241.0	9124.3	-	1.26543	0.0379328	0.320348	-1.64229	down	1.01543	0.143369	0.668331	-0.581366	insig	1.2266	0.0324892	2.08627	1.06092	up	1.21716	0.0678178	0.50234	-0.993264	insig
mws4170	D-Glucose	Others	Saccharides and Alcohols	C6H12O6	179.06	-	180.063	[M-H]-	1	14431-43-7	--	524780.0	570230.0	509100.0	2527100.0	3496800.0	2828500.0	21695000.0	21256400.0	21486200.0	8108960.0	8686140.0	8281210.0	835590.0	1229200.0	1252300.0	-	1.32001	0.000312184	2.83271	1.50218	up	1.41869	2.34674e-05	7.27911	2.86376	up	1.3677	1.08526e-06	2.56966	1.36158	up	1.36436	0.0134946	0.181206	-2.4643	down
mws0198	D-(+)-Glucose	Others	Saccharides and Alcohols	C6H12O6	179.06	-	180.063	[M-H]-	1	50-99-7	C00031	369740.0	369250.0	35110.0	1714900.0	2368600.0	1334400.0	11298000.0	11919710.0	11168900.0	6620220.0	6565890.0	6620430.0	630760.0	898440.0	903560.0	ko00010,ko00030,ko00052,ko00500,ko00520,ko00524,ko00901,ko01100,ko01110,ko02010,ko04148	1.30346	0.00383656	3.65576	1.87017	up	1.40312	2.47515e-05	6.34685	2.66604	up	1.36514	0.00215077	1.73612	0.79587	insig	1.13537	0.0249139	0.142878	-2.80714	down
mws0214	D-Sorbitol	Others	Saccharides and Alcohols	C6H14O6	181.07	-	182.079	[M-H]-	2	50-70-4	C00794	34691.0	25682.0	16378.0	29880.0	26909.0	23199.0	216628.0	220486.0	221602.0	81817.0	81617.0	84720.0	31914.0	40068.0	36221.0	ko00051,ko00052,ko01100,ko02010	1.3322	0.000127325	3.10239	1.63338	up	1.42211	3.27379e-07	8.23519	3.0418	up	1.36822	1.00856e-06	2.65446	1.40842	up	0.235631	0.862333	0.959531	-0.059598	insig
Lmyn000239	Cordycepic acid	Others	Saccharides and Alcohols	C6H14O6	181.07	-	182.079	[M-H]-	2	69-65-8	C00392	37847.0	30875.0	34603.0	53813.0	52240.0	45005.0	523889.0	527719.0	531618.0	219467.0	218155.0	218055.0	40983.0	47651.0	50754.0	ko00051,ko01100,ko02010	1.33921	0.000181414	4.34056	2.11788	up	1.4239	3.04539e-08	10.4809	3.38969	up	1.36876	2.68677e-05	2.41464	1.27181	up	1.25696	0.0112117	0.684009	-0.547913	insig
mws0866	D-Glucose 6-phosphate	Others	Saccharides and Alcohols	C6H13O9P	259.02	-	260.03	[M-H]-	1	56-73-5	C00092	9725600.0	8219600.0	11493000.0	10719000.0	12871000.0	11874100.0	9646900.0	9959200.0	9699400.0	3734300.0	3076900.0	3490800.0	6423800.0	8247200.0	8028700.0	ko00500,ko00524,ko00562,ko01100,ko01110	1.33232	0.00295949	0.290491	-1.78343	down	1.23774	0.0774631	0.826343	-0.275188	insig	1.3605	9.65733e-05	2.84464	1.50825	up	0.895201	0.161838	0.830085	-0.26867	insig
mws1090	Glucose-1-phosphate	Others	Saccharides and Alcohols	C6H13O9P	259.02	-	260.03	[M-H]-	1	59-56-3	--	10083000.0	8348500.0	11843000.0	11386000.0	12548000.0	11692300.0	15452500.0	16019800.0	16568300.0	3671100.0	3069000.0	3651600.0	6568100.0	8374800.0	8208900.0	-	1.33484	0.000164076	0.291686	-1.77751	down	1.38794	0.000973469	1.34846	0.431312	insig	1.36409	2.65547e-05	4.62298	2.20882	up	0.859185	0.212336	0.84978	-0.23484	insig
pmb3081	Glucarate O-Phosphoric acid	Others	Saccharides and Alcohols	C6H11PO11	289.0	-	290.004	[M-H]-	2	-	--	31313.0	61279.0	30970.0	113740.0	148440.0	118225.0	121910.0	98474.0	97744.0	49909.0	49640.0	49819.0	38961.0	69986.0	57298.0	-	1.32109	0.0194328	0.392655	-1.34867	down	0.898054	0.204963	0.836288	-0.257929	insig	1.34585	0.0193212	2.12983	1.09074	up	1.27699	0.00455046	0.324817	-1.6223	down
mws1080	Galactinol	Others	Saccharides and Alcohols	C12H22O11	341.11	-	342.116	[M-H]-	1	3687-64-7	--	8815600.0	10174000.0	8375400.0	12842000.0	12875000.0	9911400.0	89912000.0	89725000.0	84827000.0	32266000.0	39070900.0	30995000.0	7411000.0	11781000.0	12094000.0	-	1.31408	0.00620457	2.8722	1.52216	up	1.41983	1.84128e-05	7.42284	2.89197	up	1.35327	0.000149316	2.58437	1.36982	up	1.07379	0.0881546	0.768067	-0.380696	insig
mws0264	D-(+)-TrehaloseAnhydrous	Others	Saccharides and Alcohols	C12H22O11	341.11	-	342.116	[M-H]-	1	99-20-7	--	1884700.0	3006400.0	2239900.0	3839900.0	4662300.0	3099100.0	35265300.0	34673400.0	36771500.0	13053800.0	12348200.0	12790100.0	1810700.0	3282600.0	3536400.0	-	1.3181	0.000574304	3.29205	1.71899	up	1.41732	5.41599e-06	9.19812	3.20134	up	1.36727	0.000245427	2.79404	1.48235	up	1.1149	0.0616187	0.614672	-0.70211	insig
mws1333	Melibiose	Others	Saccharides and Alcohols	C12H22O11	341.11	-	342.116	[M-H]-	1	585-99-9	C05402	1261400.0	2168800.0	1784000.0	2692300.0	2755200.0	1956800.0	24105400.0	23827300.0	24776700.0	6321300.0	6831700.0	6234400.0	1520900.0	2438400.0	2545300.0	ko00052,ko01100,ko02010	1.30864	0.000383755	2.6184	1.38868	up	1.41885	6.23643e-07	9.81989	3.29571	up	1.36745	3.69729e-06	3.75034	1.90702	up	0.949856	0.117744	0.704212	-0.505917	insig
mws5038	Isomaltulose	Others	Saccharides and Alcohols	C12H22O11	341.11	-	342.116	[M-H]-	1	13718-94-0	--	3237000.0	5323100.0	4083700.0	7468600.0	9185300.0	5787600.0	9140200.0	6949400.0	12901000.0	5318000.0	4059300.0	4863100.0	3814300.0	6231500.0	5983900.0	-	1.09671	0.0941706	0.634557	-0.656179	insig	0.6788	0.350353	1.29183	0.369416	insig	1.18694	0.0996774	2.0358	1.0256	up	1.14201	0.0584085	0.563412	-0.827739	insig
mws5040	Turanose	Others	Saccharides and Alcohols	C12H21O11Na	365.11	-	364.078	[M+H]+	1	547-25-1	--	9493200.0	12420000.0	12874100.0	13285000.0	11202000.0	10813000.0	93578000.0	98335000.0	93399000.0	49937000.0	60560000.0	40406000.0	28763000.0	33043000.0	33106000.0	-	1.31997	0.0205628	4.27487	2.09588	up	1.42279	3.31055e-05	8.08249	3.0148	up	1.28704	0.0117552	1.8907	0.918919	insig	0.12411	0.902947	0.985476	-0.0211075	insig
mws2523	Trehalose 6-phosphate	Others	Saccharides and Alcohols	C12H23O14P	421.08	-	422.083	[M-H]-	1	4484-88-2	C00689	100110.0	170750.0	122830.0	196470.0	165330.0	106460.0	2446690.0	2838180.0	2899470.0	538350.0	516810.0	515630.0	107900.0	151750.0	149740.0	ko00500,ko01100,ko01110	1.28974	0.00304808	3.35453	1.74611	up	1.41367	0.00230576	17.4782	4.12748	up	1.36525	0.0040315	5.21033	2.38138	up	0.458638	0.502762	0.840751	-0.25025	insig
pme0500	D-(+)-Melezitose	Others	Saccharides and Alcohols	C18H32O16	503.16	-	504.169	[M-H]-	1	597-12-6	--	398330.0	888120.0	693740.0	1645300.0	1390200.0	821310.0	1038100.0	837150.0	1978200.0	533850.0	318740.0	442280.0	570020.0	883710.0	784690.0	-	1.20765	0.0645933	0.335736	-1.5746	down	0.0602088	0.998051	0.999129	-0.0012574	insig	1.18519	0.132141	2.97594	1.57334	up	1.01142	0.107108	0.513427	-0.961769	insig
mws1589	Panose	Others	Saccharides and Alcohols	C18H32O16	503.16	-	504.169	[M-H]-	1	33401-87-5	C00713	251450.0	590890.0	525380.0	1041200.0	957370.0	538580.0	603730.0	553750.0	1286400.0	364580.0	165970.0	280010.0	305840.0	520060.0	550810.0	-	1.17994	0.052074	0.319477	-1.64622	down	0.150965	0.918559	0.963238	-0.0540354	insig	1.1416	0.141071	3.01505	1.59218	up	0.952957	0.115618	0.539077	-0.891436	insig
pme1383	Pyridoxine	Others	Vitamin	C8H11NO3	170.08	-	169.074	[M+H]+	2	65-23-6	C00314	650870.0	673130.0	578695.0	1831000.0	1638300.0	1586529.0	1122515.0	1010600.0	959160.0	1006500.0	1080100.0	1459000.0	968280.0	924090.0	911210.0	ko00750,ko01100,ko01240	1.11257	0.0494108	0.70129	-0.511918	insig	1.38135	0.00320832	0.611626	-0.709279	insig	0.620437	0.397437	0.872144	-0.197361	insig	1.36237	0.001962	0.376337	-1.4099	down
pme2596	4-Pyridoxic acid	Others	Vitamin	C8H9NO4	184.06	-	183.053	[M+H]+	2	82-82-6	C00847	557557.0	560930.0	618130.0	227160.0	1922900.0	2627100.0	678520.0	554800.0	495120.0	272850.0	217140.0	163740.0	659510.0	583950.0	650970.0	ko00750,ko01100	0.961462	0.193182	0.136845	-2.86939	insig	0.521867	0.289451	0.361813	-1.46668	insig	1.29237	0.00867761	2.64397	1.4027	up	0.497334	0.290666	0.363525	-1.45987	insig
mws0232	Riboflavin	Others	Vitamin	C17H20N4O6	377.15	-	376.138	[M+H]+	1	83-88-5	C00255	1161700.0	1097000.0	1196700.0	632080.0	355900.0	274900.0	183990.0	155160.0	132370.0	442082.0	445030.0	327420.0	2719000.0	2426000.0	2084600.0	ko00740,ko01100,ko01110,ko01240,ko02010	0.0377283	0.8989	0.961716	-0.0563171	insig	1.24086	0.1323	0.373369	-1.42133	down	1.31152	0.0142129	0.388232	-1.36501	down	1.24861	0.0159305	2.73613	1.45214	up
mws0139	4-Methylumbelliferone	Lignans and Coumarins	Coumarins	C10H8O3	175.04	-	176.047	[M-H]-	2	90-33-5	--	72030.0	45174.0	63858.0	43460.0	33226.0	38226.0	17664.0	13242.0	9841.9	21612.0	9845.0	16305.0	57148.0	42906.0	26212.0	-	1.1888	0.00806192	0.41564	-1.26659	down	1.34694	0.00335326	0.354601	-1.49573	down	0.314999	0.602159	0.853145	-0.229138	insig	1.12291	0.0951995	1.57566	0.655954	insig
pme2993	Scopoletin(7-Hydroxy-5-methoxycoumarin)	Lignans and Coumarins	Coumarins	C10H8O4	193.05	-	192.042	[M+H]+	2	92-61-5	C01752	420770.0	434460.0	394350.0	222560.0	270110.0	209210.0	564970.0	582820.0	440550.0	251840.0	176980.0	239600.0	477280.0	433990.0	361980.0	ko00999,ko01110	0.264713	0.726784	0.952328	-0.0704695	insig	1.36863	0.0123662	2.26298	1.17822	up	1.30251	0.00889979	2.37626	1.24869	up	1.32134	0.00225022	1.78033	0.832147	insig
mws1014	Fraxetin	Lignans and Coumarins	Coumarins	C10H8O5	209.04	-	208.037	[M+H]+	2	574-84-5	C09265	1288200.0	1123300.0	981640.0	491510.0	503090.0	618810.0	545790.0	645790.0	409180.0	932130.0	922140.0	953890.0	968700.0	716130.0	972050.0	ko00999,ko01110	1.29615	0.00770324	1.74051	0.799512	insig	0.0945817	0.960899	0.992159	-0.0113561	insig	1.24172	0.0260073	0.570039	-0.810868	insig	1.31956	0.0107676	2.10309	1.07251	up
pmp000379	6,8-Diprenylgenistein	Flavonoids	Isoflavones	C25H26O5	407.19	-	406.178	[M+H]+	2	51225-28-6	--	22360.0	10280.0	15904.0	12949.0	11378.9	14721.0	5365.9	4414.4	6772.9	6541.1	8303.8	6109.0	30894.0	25479.0	22719.0	-	1.25659	0.00926028	0.536607	-0.898063	insig	1.35203	0.00447899	0.42391	-1.23817	down	0.844295	0.200925	0.789982	-0.340109	insig	0.489886	0.463558	1.24316	0.314011	insig
Lmhp003217	2'-Hydoxy,5-methoxy Genistein-O-rhamnosyl-glucoside	Flavonoids	Isoflavones	C28H32O16	625.17	-	624.169	[M+H]+	1	-	--	422710.0	325310.0	429810.0	100190.0	118700.0	104835.0	24200.0	26487.0	26094.0	435690.0	422980.0	395193.0	183410.0	200740.0	255350.0	-	1.33722	0.000250169	3.87323	1.95354	up	1.42068	0.00403882	0.23718	-2.07595	down	1.36853	0.000894635	0.0612356	-4.02949	down	1.35841	0.0120125	3.63837	1.86329	up
pme3011	γ-Aminobutyric acid	Organic acids	Organic acids	C4H9NO2	104.07	-	103.063	[M+H]+	2	56-12-2	C00334	1014610.0	1108010.0	1183450.0	405600.0	543900.0	524600.0	1133300.0	1495700.0	963170.0	903330.0	905020.0	999910.0	882920.0	977710.0	981200.0	ko00250,ko00330,ko00410,ko00650,ko00760,ko01100	1.28479	0.00165607	1.90507	0.929842	insig	1.34127	0.0381147	2.43686	1.28502	up	0.89772	0.235065	1.27914	0.355179	insig	1.3302	0.00077679	2.24277	1.16528	up
mws0376	Fumaric acid	Organic acids	Organic acids	C4H4O4	115.0	-	116.011	[M-H]-	1	110-17-8	C00122	754310.0	673070.0	800660.0	1276200.0	1882100.0	1526100.0	1365300.0	1540370.0	1604000.0	622200.0	939290.0	809670.0	648010.0	806220.0	765770.0	ko00020,ko00190,ko00220,ko00250,ko00350,ko00360,ko00620,ko00650,ko00760,ko01100,ko01110,ko01200	1.20786	0.0298511	0.506182	-0.982271	insig	0.159449	0.781437	0.9627	-0.0548424	insig	1.27171	0.00438359	1.90188	0.927429	insig	1.29979	0.0381586	0.47563	-1.07209	down
mws0192	Succinic acid	Organic acids	Organic acids	C4H6O4	117.02	-	118.027	[M-H]-	1	110-15-6	C00042	183385000.0	160080000.0	179810000.0	98149000.0	88326000.0	68963000.0	58411000.0	56013000.0	55895000.0	9045000.0	8618000.0	9062000.0	55892000.0	89206000.0	75391000.0	ko00020,ko00190,ko00250,ko00310,ko00350,ko00360,ko00620,ko00630,ko00640,ko00650,ko00760,ko00920,ko01100,ko01110,ko01200	1.33577	0.0123945	0.104624	-3.25671	down	1.25703	0.079145	0.666772	-0.584734	insig	1.36866	0.000197874	6.37302	2.67198	up	1.31486	0.00151695	2.04854	1.0346	up
mws0671	L-Homoserine	Organic acids	Organic acids	C4H9NO3	120.07	-	119.058	[M+H]+	2	672-15-1	C00263	34638.0	45757.0	57601.0	14251.0	28637.0	14590.0	118550.0	84834.0	101556.0	60796.0	62400.0	47189.0	39195.0	63031.0	49305.0	ko00260,ko00270,ko00300,ko00920,ko01100,ko01110,ko01230	1.23194	0.00511398	2.96435	1.56772	up	1.36798	0.00528891	5.30533	2.40744	up	1.2492	0.0270231	1.78971	0.839727	insig	1.17737	0.0349047	2.40085	1.26354	up
mws0345	Pipecolinic acid	Organic acids	Organic acids	C6H11NO2	128.07	-	129.079	[M-H]-	2	535-75-1	--	40536.0	31370.0	60137.0	51219.0	608520.0	59128.0	151180.0	172670.0	161580.0	76134.0	61991.0	86671.0	45467.0	67275.0	80061.0	-	0.395358	0.466212	0.312709	-1.67711	insig	0.239795	0.714231	0.675271	-0.566462	insig	1.32072	0.000858104	2.15942	1.11065	up	0.739985	0.400094	0.183682	-2.44472	insig
mws0425	Citraconic acid	Organic acids	Organic acids	C5H6O4	129.02	-	130.027	[M-H]-	2	498-23-7	C02226	435900.0	275700.0	318550.0	5363000.0	565412.0	501100.0	1265700.0	1229900.0	1236240.0	252930.0	187968.0	145784.0	379220.0	695790.0	636600.0	ko00290,ko00660,ko01100,ko01210	1.00737	0.349976	0.0912483	-3.45406	down	0.0748045	0.63268	0.580424	-0.784822	insig	1.34962	0.000257908	6.36092	2.66924	up	0.842078	0.379878	0.160222	-2.64185	insig
pme0274	6-Aminocaproic acid	Organic acids	Organic acids	C6H13NO2	132.1	-	131.095	[M+H]+	2	60-32-2	C02378	16308000.0	11865000.0	16740000.0	8280300.0	9410700.0	10542000.0	26928000.0	24537000.0	25441000.0	15763000.0	15955000.0	13467000.0	16613000.0	17026000.0	15943000.0	ko01100	1.2534	0.00606055	1.60043	0.678461	insig	1.40934	7.25487e-05	2.72398	1.44571	up	1.33554	0.000622799	1.70203	0.767252	insig	1.19858	0.0540896	1.5908	0.669751	insig
mws0473	2-Methylsuccinic acid	Organic acids	Organic acids	C5H8O4	131.03	-	132.042	[M-H]-	2	498-21-5	--	7322200.0	7148000.0	7417600.0	8960000.0	4443800.0	5731500.0	1678800.0	1585300.0	1961000.0	4066400.0	6864300.0	5831900.0	3593900.0	5282000.0	4585600.0	-	0.282749	0.646578	0.876004	-0.190991	insig	1.34819	0.0736423	0.273061	-1.87271	down	1.31431	0.0400311	0.311712	-1.68172	down	0.546543	0.56527	1.14384	0.19389	insig
mws0341	(S)-(-)-2-Hydroxyisocaproic acid	Organic acids	Organic acids	C6H12O3	131.07	-	132.079	[M-H]-	1	13748-90-8	--	32222000.0	40455000.0	21383000.0	21589000.0	20323000.0	24221000.0	8519500.0	8734000.0	12348000.0	16807000.0	24750000.0	2394000.0	21448000.0	19819000.0	15413000.0	-	0.648045	0.375769	0.664585	-0.589474	insig	1.35625	0.00201902	0.447606	-1.1597	down	0.0251685	0.542803	0.673511	-0.570226	insig	0.86836	0.230758	1.42229	0.508211	insig
mws0972	5-Hydroxyhexanoic acid	Organic acids	Organic acids	C6H12O3	131.07	-	132.079	[M-H]-	2	185956-02-9	--	1879900.0	1955000.0	1886700.0	6986300.0	7175600.0	530600.0	6880800.0	5022500.0	5277800.0	1456500.0	1440100.0	1434550.0	3077800.0	3829300.0	3216500.0	-	0.513273	0.254608	0.294786	-1.76226	insig	0.493125	0.744895	1.16938	0.225743	insig	1.35638	0.0179301	3.96687	1.988	up	0.340506	0.30444	0.389423	-1.36059	insig
mws0275	L-(-)-Malic acid	Organic acids	Organic acids	C4H6O5	133.01	-	134.022	[M-H]-	1	636-61-3	C00497	169581000.0	119237000.0	127808000.0	153430000.0	145950000.0	160290000.0	228790000.0	248479000.0	224765000.0	51986000.0	54067000.0	58779000.0	55023000.0	89461000.0	79458000.0	ko00650,ko01100	1.33701	0.000283811	0.358588	-1.4796	down	1.39967	0.00192975	1.52726	0.610942	insig	1.36591	0.000858889	4.25909	2.09054	up	0.593409	0.456499	0.906359	-0.141846	insig
pmb3099	Diethyl phosphate	Organic acids	Organic acids	C4H11O4P	153.03	-	154.039	[M-H]-	2	598-02-7	C06608	2646300.0	3133000.0	3119900.0	430670.0	420010.0	405600.0	1396500.0	911970.0	1226200.0	472360.0	2780500.0	2122200.0	1031200.0	1238200.0	1037100.0	-	0.996939	0.183501	4.27855	2.09712	insig	1.38178	0.0328982	2.8136	1.49242	up	0.2282	0.467475	0.657606	-0.604705	insig	1.37008	0.0038657	7.08377	2.82452	up
mws0159	Phenylpyruvic acid	Organic acids	Organic acids	C9H8O3	163.04	-	164.047	[M-H]-	2	156-06-9	--	84420.0	63892.0	77090.0	32763.0	32328.0	31884.0	45302.0	46819.0	37181.0	33069.0	39468.0	25645.0	30609.0	26292.0	27823.0	-	0.0204228	0.929027	1.01245	0.0178457	insig	1.26692	0.0681829	1.33335	0.41506	insig	0.965527	0.111674	1.31696	0.397214	insig	1.35127	0.018972	2.32433	1.21682	up
mws0281	Citric Acid	Organic acids	Organic acids	C6H8O7	191.02	-	192.027	[M-H]-	1	77-92-9	C00158	21517000.0	25897000.0	21562000.0	25058000.0	26700000.0	27259000.0	22476000.0	20970000.0	26844000.0	5644000.0	5313000.0	5338000.0	28504000.0	22897000.0	18605000.0	ko00020,ko00250,ko00630,ko01100,ko01110,ko01200,ko01210,ko01230,ko01240	1.34168	0.000766736	0.206221	-2.27773	down	0.877417	0.235136	0.889555	-0.168844	insig	1.36109	0.00924714	4.31359	2.10889	up	1.0063	0.133553	0.872926	-0.196069	insig
Lmzn002605	Sebacic acid	Organic acids	Organic acids	C10H18O4	201.11	-	202.101	[M-H]-	2	111-20-6	--	42221.0	30308.0	31673.0	13366.0	13475.0	11061.0	13002.0	13888.0	11377.0	11701.0	12747.0	15056.0	26519.0	16813.0	12357.0	-	0.278207	0.695827	1.04227	0.0597248	insig	0.0820618	0.915531	1.00963	0.0138268	insig	0.210441	0.756402	0.968687	-0.0458979	insig	1.33804	0.0238353	2.74925	1.45904	up
mws2125	Phosphoenolpyruvic acid	Organic acids	Organic acids	C3H4KO6P	166.98	-	205.938	[M-K]-	2	4265-07-0	--	162324.0	169790.0	153994.0	126270.0	162780.0	121102.0	197070.0	213540.0	191391.0	15653.0	18671.0	16595.0	31122.0	75833.0	62953.0	-	1.33508	0.0115012	0.124147	-3.00988	down	1.27389	0.0230299	1.46775	0.553607	insig	1.3673	0.0010976	11.8227	3.56349	up	0.928612	0.184879	1.18519	0.245118	insig
pmn001667	Procyanidin B4	Tannins	Proanthocyanidins	C30H26O12	577.14	-	578.142	[M-H]-	2	29106-51-2	C10238	42421.0	41574.0	41572.0	10145.0	9345.8	9327.5	210993.3	200493.0	210541.0	82744.9	89857.0	81245.0	83634.0	94204.0	81179.0	-	1.34152	0.00113249	8.80853	3.1389	up	1.42511	0.000277791	21.5845	4.43192	up	1.36496	1.58268e-05	2.4504	1.29302	up	1.37249	1.32883e-07	4.3572	2.1234	up
pme0434	Procyanidin B2	Tannins	Proanthocyanidins	C30H26O12	577.14	-	578.142	[M-H]-	2	29106-49-8	C17639	171310.0	16281.0	24879.0	12713.7	14316.0	11835.0	345027.8	344327.0	347577.1	130077.0	134881.6	131849.0	319520.0	328220.0	267860.0	-	1.34112	5.1084e-06	10.21	3.35191	up	1.42458	4.86865e-09	26.6806	4.73772	up	1.36858	1.1702e-07	2.61319	1.38581	up	0.868793	0.368971	5.46691	2.45073	insig
pmn001647	Procyanidin C2	Tannins	Proanthocyanidins	C45H38O18	865.2	-	866.206	[M-H]-	2	37064-31-6	--	27218.0	30245.0	29875.6	22547.0	19875.6	21475.0	398754.0	394066.0	398796.0	138754.0	134066.0	141796.0	36222.0	48161.0	44433.0	-	1.34126	9.31211e-05	6.48876	2.69794	up	1.42502	3.14737e-07	18.6488	4.22101	up	1.36821	3.32515e-07	2.87402	1.52307	up	1.30599	0.0035972	1.36685	0.450858	insig
pmp000764	Ⅻrha(1,2)glc	Steroids	Steroidal saponins	C45H74O19	919.49	-	918.482	[M+H]+	1	-	--	3787800.0	4064200.0	2639400.0	1420600.0	1098600.0	1390000.0	1449500.0	2743900.0	1291700.0	2454200.0	2710400.0	2764800.0	5482700.0	4887800.0	3206700.0	-	1.3016	0.000687782	2.02839	1.02034	up	0.716009	0.371995	1.40313	0.488645	insig	0.914704	0.214996	0.691742	-0.531694	insig	1.30528	0.0317161	2.68377	1.42426	up
