# Supplementary material for: Peribacillus simplex P10 Enhances Salt Tolerance in Asparagus by Modulating Amino Acid and Phenylpropanoid Metabolism
Source: Plants (Basel). 2026 Jun 15;15(12):1848. doi: 10.3390/plants15121848 (PMC13306513; doi:10.3390/plants15121848)
Supplement: Supplementary file 1 [file plants-15-01848-s001.zip › table S3 DEGs and DAMs associated with amino acid metabolism.xlsx]

## Sheet: DEGs in N vs. NS
Table S3. DEGs associated with amino acid metabolism in N vs. NS
	id	baseMean	log2FoldChange	lfcSE	stat	pval	padj	Regulation	Chromosome	Start Site	End Site	Direction	Length	Name	GO	KEGG	eggNOG	eggNOG_Category	Swissprot	Description	BP	CC	MF	Pathway
GS	LOC109820495	1953.08881294935	-2.31837	0.0909595167543033	-25.488	2.68076509159126e-143	8.93186249100014e-140	Down Regulation	NC_033794.1	19477402	19487282	-	1389	LOC109820495	GO:0005575;GO:0005622;GO:0005623;GO:0005737;GO:0044424;GO:0044464	K01915	3GG2Q	E	sp|P32289|GLNA_VIGAC Glutamine synthetase nodule isozyme OS=Vigna aconitifolia OX=3918 PE=2 SV=1	XP_020242238.1 glutamine synthetase nodule isozyme-like [Asparagus officinalis]	-	GO:0005575//cellular_component;GO:0005622//intracellular anatomical structure;GO:0005623//obsolete cell;GO:0005737//cytoplasm;GO:0044424//obsolete intracellular part;GO:0044464//obsolete cell part;	-	ko00910(Nitrogen metabolism);ko00630(Glyoxylate and dicarboxylate metabolism);ko00250(Alanine, aspartate and glutamate metabolism);ko00220(Arginine biosynthesis)
	LOC109844495	9578.43960447452	-2.1112	0.136303908642277	-15.4889	4.12309738533003e-54	9.81248093215864e-52	Down Regulation	NC_033799.1	52676568	52681685	+	1481	LOC109844495	GO:0005575;GO:0005622;GO:0005623;GO:0005737;GO:0044424;GO:0044464	K01915	4JT91	E	sp|P32289|GLNA_VIGAC Glutamine synthetase nodule isozyme OS=Vigna aconitifolia OX=3918 PE=2 SV=1	XP_020269139.1 glutamine synthetase nodule isozyme-like [Asparagus officinalis]	-	GO:0005575//cellular_component;GO:0005622//intracellular anatomical structure;GO:0005623//obsolete cell;GO:0005737//cytoplasm;GO:0044424//obsolete intracellular part;GO:0044464//obsolete cell part;	-	ko00910(Nitrogen metabolism);ko00630(Glyoxylate and dicarboxylate metabolism);ko00250(Alanine, aspartate and glutamate metabolism);ko00220(Arginine biosynthesis)
	LOC109849342	7107.57737098588	-2.11442	0.150760261424842	-14.025	1.09544358469456e-44	1.65901611375977e-42	Down Regulation	NC_033800.1	24557012	24562916	+	1761	LOC109849342	GO:0005575;GO:0005622;GO:0005623;GO:0005737;GO:0009507;GO:0009536;GO:0043226;GO:0043227;GO:0043229;GO:0043231;GO:0044424;GO:0044444;GO:0044464	K01915	3M438	E	sp|O22506|GLNA2_DAUCA Glutamine synthetase, chloroplastic OS=Daucus carota OX=4039 GN=GLN2 PE=2 SV=1	XP_020274750.1 glutamine synthetase, chloroplastic [Asparagus officinalis]	-	GO:0005575//cellular_component;GO:0005622//intracellular anatomical structure;GO:0005623//obsolete cell;GO:0005737//cytoplasm;GO:0009507//chloroplast;GO:0009536//plastid;GO:0043226//organelle;GO:0043227//membrane-bounded organelle;GO:0043229//intracellular organelle;GO:0043231//intracellular membrane-bounded organelle;GO:0044424//obsolete intracellular part;GO:0044444//obsolete cytoplasmic part;G…	-	ko00910(Nitrogen metabolism);ko00630(Glyoxylate and dicarboxylate metabolism);ko00250(Alanine, aspartate and glutamate metabolism);ko00220(Arginine biosynthesis)
	LOC109851277	7751.43275234682	-0.237332	0.133461804389518	-1.77827	0.0753587727052527	0.172249854236303	Nodiff	NC_033801.1	111781652	111786803	-	1502	LOC109851277	GO:0005575;GO:0005622;GO:0005623;GO:0005737;GO:0044424;GO:0044464	K01915	4JT91	E	sp|P51118|GLNA1_VITVI Glutamine synthetase cytosolic isozyme 1 OS=Vitis vinifera OX=29760 GN=GS1-1 PE=2 SV=1	XP_020276927.1 glutamine synthetase cytosolic isozyme 1 [Asparagus officinalis]	-	GO:0005575//cellular_component;GO:0005622//intracellular anatomical structure;GO:0005623//obsolete cell;GO:0005737//cytoplasm;GO:0044424//obsolete intracellular part;GO:0044464//obsolete cell part;	-	ko00910(Nitrogen metabolism);ko00630(Glyoxylate and dicarboxylate metabolism);ko00250(Alanine, aspartate and glutamate metabolism);ko00220(Arginine biosynthesis)
GOGAT	LOC109835869	3.06405002166289	-0.520144	1.30868144980814	-0.397457	0.691030689120367	0.813590110776488	Nodiff	NC_033797.1	28385605	28386986	-	1007	LOC109835869	GO:0003674;GO:0003824;GO:0005575;GO:0005622;GO:0005623;GO:0005737;GO:0006082;GO:0006520;GO:0006536;GO:0006537;GO:0006541;GO:0006807;GO:0008150;GO:0008152;GO:0008652;GO:0009058;GO:0009064;GO:0009084;GO:0009507;GO:0009532;GO:0009536;GO:0009570;GO:0009719;GO:0009725;GO:0009735;GO:0009987;GO:0010033;GO:0010035;GO:0010038;GO:0015930;GO:0016040;GO:0016053;GO:0016491;GO:0016638;GO:0016639;GO:0019676;GO:…	-	3G7BE	E	sp|Q9LV03|GLUT1_ARATH Glutamate synthase 1 [NADH], chloroplastic OS=Arabidopsis thaliana OX=3702 GN=GLT1 PE=1 SV=2	XP_020259441.1 glutamate synthase 1 [NADH], chloroplastic-like isoform X2 [Asparagus officinalis]	GO:0006082//organic acid metabolic process;GO:0006520//cellular amino acid metabolic process;GO:0006536//glutamate metabolic process;GO:0006537//glutamate biosynthetic process;GO:0006541//glutamine metabolic process;GO:0006807//nitrogen compound metabolic process;GO:0008150//biological_process;GO:0008152//metabolic process;GO:0008652//cellular amino acid biosynthetic process;GO:0009058//biosynthe…	GO:0005575//cellular_component;GO:0005622//intracellular anatomical structure;GO:0005623//obsolete cell;GO:0005737//cytoplasm;GO:0009507//chloroplast;GO:0009532//plastid stroma;GO:0009536//plastid;GO:0009570//chloroplast stroma;GO:0043226//organelle;GO:0043227//membrane-bounded organelle;GO:0043229//intracellular organelle;GO:0043231//intracellular membrane-bounded organelle;GO:0044422//obsolete …	GO:0003674//molecular_function;GO:0003824//catalytic activity;GO:0015930//glutamate synthase activity;GO:0016040//glutamate synthase (NADH) activity;GO:0016491//oxidoreductase activity;GO:0016638//oxidoreductase activity, acting on the CH-NH2 group of donors;GO:0016639//oxidoreductase activity, acting on the CH-NH2 group of donors, NAD or NADP as acceptor;GO:0045181//glutamate synthase activity, …	-
	LOC109840747	7540.90599091026	-2.24927	0.176082493701728	-12.774	2.29177658417885e-37	2.38619300491247e-35	Down Regulation	NC_033798.1	113621662	113635661	+	7487	LOC109840747	GO:0003674;GO:0003824;GO:0005575;GO:0005622;GO:0005623;GO:0005737;GO:0006082;GO:0006520;GO:0006536;GO:0006537;GO:0006541;GO:0006807;GO:0008150;GO:0008152;GO:0008652;GO:0009058;GO:0009064;GO:0009084;GO:0009507;GO:0009532;GO:0009536;GO:0009570;GO:0009719;GO:0009725;GO:0009735;GO:0009987;GO:0010033;GO:0010035;GO:0010038;GO:0015930;GO:0016040;GO:0016053;GO:0016491;GO:0016638;GO:0016639;GO:0019676;GO:…	K00264	3KM5Z	E	sp|Q9LV03|GLUT1_ARATH Glutamate synthase 1 [NADH], chloroplastic OS=Arabidopsis thaliana OX=3702 GN=GLT1 PE=1 SV=2	XP_020265090.1 glutamate synthase 1 [NADH], chloroplastic isoform X2 [Asparagus officinalis]	GO:0006082//organic acid metabolic process;GO:0006520//cellular amino acid metabolic process;GO:0006536//glutamate metabolic process;GO:0006537//glutamate biosynthetic process;GO:0006541//glutamine metabolic process;GO:0006807//nitrogen compound metabolic process;GO:0008150//biological_process;GO:0008152//metabolic process;GO:0008652//cellular amino acid biosynthetic process;GO:0009058//biosynthe…	GO:0005575//cellular_component;GO:0005622//intracellular anatomical structure;GO:0005623//obsolete cell;GO:0005737//cytoplasm;GO:0009507//chloroplast;GO:0009532//plastid stroma;GO:0009536//plastid;GO:0009570//chloroplast stroma;GO:0043226//organelle;GO:0043227//membrane-bounded organelle;GO:0043229//intracellular organelle;GO:0043231//intracellular membrane-bounded organelle;GO:0044422//obsolete …	GO:0003674//molecular_function;GO:0003824//catalytic activity;GO:0015930//glutamate synthase activity;GO:0016040//glutamate synthase (NADH) activity;GO:0016491//oxidoreductase activity;GO:0016638//oxidoreductase activity, acting on the CH-NH2 group of donors;GO:0016639//oxidoreductase activity, acting on the CH-NH2 group of donors, NAD or NADP as acceptor;GO:0045181//glutamate synthase activity, …	ko00910(Nitrogen metabolism);ko00250(Alanine, aspartate and glutamate metabolism)
	LOC109849057	3565.08575542411	-1.12604	0.099553541831746	-11.3109	1.15846761186715e-29	7.93113905097127e-28	Down Regulation	NC_033800.1	56581543	56612711	+	5513	LOC109849057	GO:0003674;GO:0003824;GO:0005488;GO:0005515;GO:0005575;GO:0005576;GO:0005622;GO:0005623;GO:0005737;GO:0005739;GO:0005759;GO:0006082;GO:0006520;GO:0006536;GO:0006537;GO:0006541;GO:0006807;GO:0008150;GO:0008152;GO:0008652;GO:0009058;GO:0009064;GO:0009084;GO:0009314;GO:0009416;GO:0009507;GO:0009526;GO:0009532;GO:0009536;GO:0009570;GO:0009628;GO:0009743;GO:0009744;GO:0009853;GO:0009941;GO:0009987;GO:…	K00284	3KSJN	E	sp|Q69RJ0|GLTB_ORYSJ Ferredoxin-dependent glutamate synthase, chloroplastic OS=Oryza sativa subsp. japonica OX=39947 GN=GLU PE=2 SV=2	XP_020274418.1 LOW QUALITY PROTEIN: ferredoxin-dependent glutamate synthase, chloroplastic-like [Asparagus officinalis]	GO:0006082//organic acid metabolic process;GO:0006520//cellular amino acid metabolic process;GO:0006536//glutamate metabolic process;GO:0006537//glutamate biosynthetic process;GO:0006541//glutamine metabolic process;GO:0006807//nitrogen compound metabolic process;GO:0008150//biological_process;GO:0008152//metabolic process;GO:0008652//cellular amino acid biosynthetic process;GO:0009058//biosynthe…	GO:0005575//cellular_component;GO:0005576//extracellular region;GO:0005622//intracellular anatomical structure;GO:0005623//obsolete cell;GO:0005737//cytoplasm;GO:0005739//mitochondrion;GO:0005759//mitochondrial matrix;GO:0009507//chloroplast;GO:0009526//plastid envelope;GO:0009532//plastid stroma;GO:0009536//plastid;GO:0009570//chloroplast stroma;GO:0009941//chloroplast envelope;GO:0016020//membr…	GO:0003674//molecular_function;GO:0003824//catalytic activity;GO:0005488//binding;GO:0005515//protein binding;GO:0015930//glutamate synthase activity;GO:0016041//glutamate synthase (ferredoxin) activity;GO:0016491//oxidoreductase activity;GO:0016638//oxidoreductase activity, acting on the CH-NH2 group of donors;GO:0016643//oxidoreductase activity, acting on the CH-NH2 group of donors, iron-sulfur…	ko00910(Nitrogen metabolism);ko00630(Glyoxylate and dicarboxylate metabolism)
GDH	LOC109832968	519.962500234106	-1.87023	0.168589211120507	-11.0934	1.35016199645527e-28	8.67880658235927e-27	Down Regulation	NC_033796.1	10924884	10940731	-	2481	LOC109832968	GO:0000166;GO:0003674;GO:0003824;GO:0004353;GO:0005488;GO:0005507;GO:0005524;GO:0005575;GO:0005622;GO:0005623;GO:0005737;GO:0005739;GO:0006807;GO:0006950;GO:0006970;GO:0006995;GO:0007154;GO:0008144;GO:0008150;GO:0008152;GO:0008270;GO:0009267;GO:0009314;GO:0009416;GO:0009605;GO:0009628;GO:0009642;GO:0009646;GO:0009651;GO:0009987;GO:0009991;GO:0010035;GO:0010038;GO:0016491;GO:0016638;GO:0016639;GO:…	K00261	3IDBK	E	sp|A2XMV1|DHE1_ORYSI Glutamate dehydrogenase 1, mitochondrial OS=Oryza sativa subsp. indica OX=39946 GN=GDH1 PE=3 SV=2	XP_020256077.1 glutamate dehydrogenase 1, mitochondrial [Asparagus officinalis]	GO:0006807//nitrogen compound metabolic process;GO:0006950//response to stress;GO:0006970//response to osmotic stress;GO:0006995//cellular response to nitrogen starvation;GO:0007154//cell communication;GO:0008150//biological_process;GO:0008152//metabolic process;GO:0009267//cellular response to starvation;GO:0009314//response to radiation;GO:0009416//response to light stimulus;GO:0009605//respons…	GO:0005575//cellular_component;GO:0005622//intracellular anatomical structure;GO:0005623//obsolete cell;GO:0005737//cytoplasm;GO:0005739//mitochondrion;GO:0043226//organelle;GO:0043227//membrane-bounded organelle;GO:0043229//intracellular organelle;GO:0043231//intracellular membrane-bounded organelle;GO:0044424//obsolete intracellular part;GO:0044444//obsolete cytoplasmic part;GO:0044464//obsolet…	GO:0000166//nucleotide binding;GO:0003674//molecular_function;GO:0003824//catalytic activity;GO:0004353//glutamate dehydrogenase [NAD(P)+] activity;GO:0005488//binding;GO:0005507//copper ion binding;GO:0005524//ATP binding;GO:0008144//obsolete drug binding;GO:0008270//zinc ion binding;GO:0016491//oxidoreductase activity;GO:0016638//oxidoreductase activity, acting on the CH-NH2 group of donors;GO:…	ko00910(Nitrogen metabolism);ko00250(Alanine, aspartate and glutamate metabolism);ko00220(Arginine biosynthesis)
ADC	LOC109837822	5733.61369450811	-1.73133	0.173509206120705	-9.97834	1.89608662167445e-23	8.44201952202537e-22	Down Regulation	NC_033797.1	88190039	88192821	-	2779	LOC109837822	GO:0001101;GO:0003674;GO:0003824;GO:0005488;GO:0005515;GO:0005575;GO:0005622;GO:0005623;GO:0005737;GO:0005829;GO:0006576;GO:0006595;GO:0006596;GO:0006807;GO:0006950;GO:0006970;GO:0006979;GO:0008150;GO:0008152;GO:0008792;GO:0009058;GO:0009266;GO:0009308;GO:0009309;GO:0009409;GO:0009445;GO:0009446;GO:0009507;GO:0009536;GO:0009611;GO:0009628;GO:0009651;GO:0009719;GO:0009725;GO:0009737;GO:0009753;GO:…	K01583	3KMQ5	H	sp|O23141|SPE2_ARATH Arginine decarboxylase 2 OS=Arabidopsis thaliana OX=3702 GN=ADC2 PE=1 SV=1	XP_020261776.1 LOW QUALITY PROTEIN: arginine decarboxylase-like [Asparagus officinalis]	GO:0001101//response to acid chemical;GO:0006576//cellular biogenic amine metabolic process;GO:0006595//polyamine metabolic process;GO:0006596//polyamine biosynthetic process;GO:0006807//nitrogen compound metabolic process;GO:0006950//response to stress;GO:0006970//response to osmotic stress;GO:0006979//response to oxidative stress;GO:0008150//biological_process;GO:0008152//metabolic process;GO:0…	GO:0005575//cellular_component;GO:0005622//intracellular anatomical structure;GO:0005623//obsolete cell;GO:0005737//cytoplasm;GO:0005829//cytosol;GO:0009507//chloroplast;GO:0009536//plastid;GO:0043226//organelle;GO:0043227//membrane-bounded organelle;GO:0043229//intracellular organelle;GO:0043231//intracellular membrane-bounded organelle;GO:0044424//obsolete intracellular part;GO:0044444//obsolet…	GO:0003674//molecular_function;GO:0003824//catalytic activity;GO:0005488//binding;GO:0005515//protein binding;GO:0008792//arginine decarboxylase activity;GO:0016829//lyase activity;GO:0016830//carbon-carbon lyase activity;GO:0016831//carboxy-lyase activity;GO:0042802//identical protein binding;GO:0042803//protein homodimerization activity;GO:0046983//protein dimerization activity;	ko00330(Arginine and proline metabolism)
	LOC109827932	16.9759453085995	-0.59182	0.555097106111169	-1.06616	0.286353341874954	0.457812672538565	Nodiff	NW_017972819.1	77444	79224	-	1778	LOC109827932	GO:0001101;GO:0003674;GO:0003824;GO:0005488;GO:0005515;GO:0005575;GO:0005622;GO:0005623;GO:0005737;GO:0005829;GO:0006576;GO:0006595;GO:0006596;GO:0006807;GO:0006950;GO:0006970;GO:0006979;GO:0008150;GO:0008152;GO:0008792;GO:0009058;GO:0009266;GO:0009308;GO:0009309;GO:0009409;GO:0009445;GO:0009446;GO:0009507;GO:0009536;GO:0009611;GO:0009628;GO:0009651;GO:0009719;GO:0009725;GO:0009737;GO:0009753;GO:…	K01583	3KMQ5	H	sp|Q9SNN0|SPE1_ORYSJ Arginine decarboxylase 1 OS=Oryza sativa subsp. japonica OX=39947 GN=ADC1 PE=1 SV=1	XP_020250544.1 LOW QUALITY PROTEIN: arginine decarboxylase 1-like [Asparagus officinalis]	GO:0001101//response to acid chemical;GO:0006576//cellular biogenic amine metabolic process;GO:0006595//polyamine metabolic process;GO:0006596//polyamine biosynthetic process;GO:0006807//nitrogen compound metabolic process;GO:0006950//response to stress;GO:0006970//response to osmotic stress;GO:0006979//response to oxidative stress;GO:0008150//biological_process;GO:0008152//metabolic process;GO:0…	GO:0005575//cellular_component;GO:0005622//intracellular anatomical structure;GO:0005623//obsolete cell;GO:0005737//cytoplasm;GO:0005829//cytosol;GO:0009507//chloroplast;GO:0009536//plastid;GO:0043226//organelle;GO:0043227//membrane-bounded organelle;GO:0043229//intracellular organelle;GO:0043231//intracellular membrane-bounded organelle;GO:0044424//obsolete intracellular part;GO:0044444//obsolet…	GO:0003674//molecular_function;GO:0003824//catalytic activity;GO:0005488//binding;GO:0005515//protein binding;GO:0008792//arginine decarboxylase activity;GO:0016829//lyase activity;GO:0016830//carbon-carbon lyase activity;GO:0016831//carboxy-lyase activity;GO:0042802//identical protein binding;GO:0042803//protein homodimerization activity;GO:0046983//protein dimerization activity;	ko00330(Arginine and proline metabolism)
SPDS	LOC109848832	395.204632871021	-1.22467	0.171827252501562	-7.12733	1.02332698479853e-12	2.10250048850024e-11	Down Regulation	NC_033800.1	4521997	4527429	-	1391	LOC109848832	GO:0003674;GO:0003824;GO:0004766;GO:0005575;GO:0005623;GO:0005886;GO:0006576;GO:0006595;GO:0006596;GO:0006807;GO:0008150;GO:0008152;GO:0008216;GO:0008295;GO:0009058;GO:0009308;GO:0009309;GO:0009987;GO:0016020;GO:0016740;GO:0016765;GO:0034641;GO:0042401;GO:0044106;GO:0044237;GO:0044249;GO:0044271;GO:0044464;GO:0071704;GO:0071944;GO:0097164;GO:1901564;GO:1901566;GO:1901576	K00797	3I4ZV	H	sp|Q9SMB1|SPDS1_ORYSJ Spermidine synthase 1 OS=Oryza sativa subsp. japonica OX=39947 GN=SPDSYN1 PE=2 SV=1	XP_020274118.1 spermidine synthase 1 [Asparagus officinalis]	GO:0006576//cellular biogenic amine metabolic process;GO:0006595//polyamine metabolic process;GO:0006596//polyamine biosynthetic process;GO:0006807//nitrogen compound metabolic process;GO:0008150//biological_process;GO:0008152//metabolic process;GO:0008216//spermidine metabolic process;GO:0008295//spermidine biosynthetic process;GO:0009058//biosynthetic process;GO:0009308//amine metabolic process…	GO:0005575//cellular_component;GO:0005623//obsolete cell;GO:0005886//plasma membrane;GO:0016020//membrane;GO:0044464//obsolete cell part;GO:0071944//cell periphery;	GO:0003674//molecular_function;GO:0003824//catalytic activity;GO:0004766//spermidine synthase activity;GO:0016740//transferase activity;GO:0016765//transferase activity, transferring alkyl or aryl (other than methyl) groups;	ko00480(Glutathione metabolism);ko00330(Arginine and proline metabolism);ko00270(Cysteine and methionine metabolism)
SPMS	LOC109833763	202.173098100591	-1.32615	0.182802583382109	-7.25455	4.0298899534257e-13	8.59781537448592e-12	Down Regulation	NC_033796.1	35298529	35301307	-	1537	LOC109833763	GO:0003674;GO:0003824;GO:0005575;GO:0005622;GO:0005623;GO:0005737;GO:0006810;GO:0008150;GO:0009888;GO:0009914;GO:0009926;GO:0009987;GO:0010087;GO:0010089;GO:0010487;GO:0010817;GO:0016740;GO:0016765;GO:0016768;GO:0030154;GO:0032502;GO:0044424;GO:0044464;GO:0048759;GO:0048856;GO:0048869;GO:0051179;GO:0051234;GO:0060918;GO:0065007;GO:0065008;GO:1905177	K18787	3M575	E	sp|Q9S7X6|ACL5_ARATH Thermospermine synthase ACAULIS5 OS=Arabidopsis thaliana OX=3702 GN=ACL5 PE=1 SV=1	XP_020257155.1 thermospermine synthase ACAULIS5-like [Asparagus officinalis]	GO:0006810//transport;GO:0008150//biological_process;GO:0009888//tissue development;GO:0009914//hormone transport;GO:0009926//auxin polar transport;GO:0009987//cellular process;GO:0010087//phloem or xylem histogenesis;GO:0010089//xylem development;GO:0010817//regulation of hormone levels;GO:0030154//cell differentiation;GO:0032502//developmental process;GO:0048759//xylem vessel member cell differ…	GO:0005575//cellular_component;GO:0005622//intracellular anatomical structure;GO:0005623//obsolete cell;GO:0005737//cytoplasm;GO:0044424//obsolete intracellular part;GO:0044464//obsolete cell part;	GO:0003674//molecular_function;GO:0003824//catalytic activity;GO:0010487//thermospermine synthase activity;GO:0016740//transferase activity;GO:0016765//transferase activity, transferring alkyl or aryl (other than methyl) groups;GO:0016768//spermine synthase activity;	-
	LOC109840750	72.280350005597	-2.33156	0.330622661663734	-7.05203	1.76320561190441e-12	3.57125059651276e-11	Down Regulation	NC_033798.1	113772027	113784812	-	1529	LOC109840750	-	K00797	3KRQ8	H	sp|Q94BN2|SPSY_ARATH Spermine synthase OS=Arabidopsis thaliana OX=3702 GN=SPMS PE=1 SV=1	XP_020265093.1 spermine synthase-like [Asparagus officinalis]	-	-	-	ko00480(Glutathione metabolism);ko00330(Arginine and proline metabolism);ko00270(Cysteine and methionine metabolism)
P5CS	LOC109829830	64.5574519729223	1.16340200018748	0.459092203233167	2.53413582716979	0.0112725028280966	0.038001450933639	Up Regulation	NC_033795.1	1179699	1197551	+	2704	LOC109829830	GO:0000003;GO:0001101;GO:0003006;GO:0003674;GO:0003824;GO:0004350;GO:0005575;GO:0005622;GO:0005623;GO:0005737;GO:0005829;GO:0005911;GO:0006082;GO:0006520;GO:0006560;GO:0006561;GO:0006807;GO:0006950;GO:0006970;GO:0006972;GO:0006979;GO:0007275;GO:0008150;GO:0008152;GO:0008652;GO:0009058;GO:0009064;GO:0009084;GO:0009414;GO:0009415;GO:0009506;GO:0009507;GO:0009536;GO:0009555;GO:0009628;GO:0009651;GO:…	K12657	3KQW3	E	sp|O04015|P5CS_ACTDE Delta-1-pyrroline-5-carboxylate synthase OS=Actinidia deliciosa OX=3627 PE=2 SV=1	XP_020252470.1 delta-1-pyrroline-5-carboxylate synthase-like isoform X2 [Asparagus officinalis]	GO:0000003//reproduction;GO:0001101//response to acid chemical;GO:0003006//developmental process involved in reproduction;GO:0006082//organic acid metabolic process;GO:0006520//cellular amino acid metabolic process;GO:0006560//proline metabolic process;GO:0006561//proline biosynthetic process;GO:0006807//nitrogen compound metabolic process;GO:0006950//response to stress;GO:0006970//response to os…	GO:0005575//cellular_component;GO:0005622//intracellular anatomical structure;GO:0005623//obsolete cell;GO:0005737//cytoplasm;GO:0005829//cytosol;GO:0005911//cell-cell junction;GO:0009506//plasmodesma;GO:0009507//chloroplast;GO:0009536//plastid;GO:0016020//membrane;GO:0030054//cell junction;GO:0043226//organelle;GO:0043227//membrane-bounded organelle;GO:0043229//intracellular organelle;GO:0043231…	GO:0003674//molecular_function;GO:0003824//catalytic activity;GO:0004350//glutamate-5-semialdehyde dehydrogenase activity;GO:0016491//oxidoreductase activity;GO:0016620//oxidoreductase activity, acting on the aldehyde or oxo group of donors, NAD or NADP as acceptor;GO:0016903//oxidoreductase activity, acting on the aldehyde or oxo group of donors;GO:0017084//delta1-pyrroline-5-carboxylate synthet…	ko00330(Arginine and proline metabolism)
	LOC109835130	213.957898827475	1.96409623601175	0.36322313179511	5.40740956200905	6.39428116983697e-08	7.54147934313929e-07	Up Regulation	NC_033796.1	53381149	53385790	-	866	LOC109835130	GO:0000003;GO:0001101;GO:0003006;GO:0003674;GO:0003824;GO:0004350;GO:0005575;GO:0005622;GO:0005623;GO:0005737;GO:0005829;GO:0005911;GO:0006082;GO:0006520;GO:0006560;GO:0006561;GO:0006807;GO:0006950;GO:0006970;GO:0006972;GO:0006979;GO:0007275;GO:0008150;GO:0008152;GO:0008652;GO:0009058;GO:0009064;GO:0009084;GO:0009414;GO:0009415;GO:0009506;GO:0009507;GO:0009536;GO:0009555;GO:0009628;GO:0009651;GO:…	K00147	3KQW3	E	sp|O65361|P5CS_MESCR Delta-1-pyrroline-5-carboxylate synthase OS=Mesembryanthemum crystallinum OX=3544 GN=P5CS PE=2 SV=1	XP_020258709.1 delta-1-pyrroline-5-carboxylate synthase-like [Asparagus officinalis]	GO:0000003//reproduction;GO:0001101//response to acid chemical;GO:0003006//developmental process involved in reproduction;GO:0006082//organic acid metabolic process;GO:0006520//cellular amino acid metabolic process;GO:0006560//proline metabolic process;GO:0006561//proline biosynthetic process;GO:0006807//nitrogen compound metabolic process;GO:0006950//response to stress;GO:0006970//response to os…	GO:0005575//cellular_component;GO:0005622//intracellular anatomical structure;GO:0005623//obsolete cell;GO:0005737//cytoplasm;GO:0005829//cytosol;GO:0005911//cell-cell junction;GO:0009506//plasmodesma;GO:0009507//chloroplast;GO:0009536//plastid;GO:0016020//membrane;GO:0030054//cell junction;GO:0043226//organelle;GO:0043227//membrane-bounded organelle;GO:0043229//intracellular organelle;GO:0043231…	GO:0003674//molecular_function;GO:0003824//catalytic activity;GO:0004350//glutamate-5-semialdehyde dehydrogenase activity;GO:0016491//oxidoreductase activity;GO:0016620//oxidoreductase activity, acting on the aldehyde or oxo group of donors, NAD or NADP as acceptor;GO:0016903//oxidoreductase activity, acting on the aldehyde or oxo group of donors;GO:0017084//delta1-pyrroline-5-carboxylate synthet…	ko00330(Arginine and proline metabolism)
R5CR	LOC109849064	29.1245185417947	1.53362177061761	0.45432611594711	3.37559677242096	0.000736557834025358	0.00375817449208804	Up Regulation	NC_033800.1	53283332	53292962	-	1124	LOC109849064	GO:0003674;GO:0003824;GO:0004735;GO:0005575;GO:0005618;GO:0005622;GO:0005623;GO:0005737;GO:0006950;GO:0006970;GO:0008150;GO:0008152;GO:0009266;GO:0009408;GO:0009628;GO:0009651;GO:0016491;GO:0016645;GO:0016646;GO:0030312;GO:0044424;GO:0044464;GO:0050896;GO:0055114;GO:0071944	K00286	3KTUA	E	sp|P54904|P5CR1_ARATH Pyrroline-5-carboxylate reductase OS=Arabidopsis thaliana OX=3702 GN=PROC1 PE=2 SV=1	XP_020274430.1 pyrroline-5-carboxylate reductase [Asparagus officinalis]	GO:0006950//response to stress;GO:0006970//response to osmotic stress;GO:0008150//biological_process;GO:0008152//metabolic process;GO:0009266//response to temperature stimulus;GO:0009408//response to heat;GO:0009628//response to abiotic stimulus;GO:0009651//response to salt stress;GO:0050896//response to stimulus;GO:0055114//obsolete oxidation-reduction process;	GO:0005575//cellular_component;GO:0005618//cell wall;GO:0005622//intracellular anatomical structure;GO:0005623//obsolete cell;GO:0005737//cytoplasm;GO:0030312//external encapsulating structure;GO:0044424//obsolete intracellular part;GO:0044464//obsolete cell part;GO:0071944//cell periphery;	GO:0003674//molecular_function;GO:0003824//catalytic activity;GO:0004735//pyrroline-5-carboxylate reductase activity;GO:0016491//oxidoreductase activity;GO:0016645//oxidoreductase activity, acting on the CH-NH group of donors;GO:0016646//oxidoreductase activity, acting on the CH-NH group of donors, NAD or NADP as acceptor;	ko00330(Arginine and proline metabolism)
PAL	LOC109826061	2356.24619102203	1.31125295476639	0.193803672009256	6.76588292250604	1.3249866014684e-11	2.4503059343159e-10	Up Regulation	NC_033803.1	73224083	73227697	-	1970	LOC109826061	GO:0001101;GO:0003674;GO:0003824;GO:0006464;GO:0006508;GO:0006511;GO:0006725;GO:0006807;GO:0008150;GO:0008152;GO:0009056;GO:0009057;GO:0009058;GO:0009636;GO:0009698;GO:0009699;GO:0009719;GO:0009725;GO:0009739;GO:0009987;GO:0010033;GO:0010243;GO:0014070;GO:0016598;GO:0016829;GO:0016840;GO:0016841;GO:0019438;GO:0019538;GO:0019748;GO:0019941;GO:0030163;GO:0033993;GO:0036211;GO:0042221;GO:0042493;GO:…	K10775	3G9T5	Q	sp|A0A2H5AIW0|PAL1_NARPS Phenylalanine ammonia-lyase 1 OS=Narcissus pseudonarcissus OX=39639 GN=PAL1 PE=2 SV=1	XP_020248601.1 LOW QUALITY PROTEIN: phenylalanine ammonia-lyase-like [Asparagus officinalis]	GO:0001101//response to acid chemical;GO:0006464//cellular protein modification process;GO:0006508//proteolysis;GO:0006511//ubiquitin-dependent protein catabolic process;GO:0006725//cellular aromatic compound metabolic process;GO:0006807//nitrogen compound metabolic process;GO:0008150//biological_process;GO:0008152//metabolic process;GO:0009056//catabolic process;GO:0009057//macromolecule catabol…	-	GO:0003674//molecular_function;GO:0003824//catalytic activity;GO:0016829//lyase activity;GO:0016840//carbon-nitrogen lyase activity;GO:0016841//ammonia-lyase activity;GO:0045548//phenylalanine ammonia-lyase activity;	ko00940(Phenylpropanoid biosynthesis);ko00360(Phenylalanine metabolism)
	LOC109836322	401.742663761631	1.03891874150516	0.290754447655594	3.57318262844179	0.000352668614574183	0.0019759524310405	Up Regulation	NC_033797.1	1693581	1696728	-	2392	LOC109836322	GO:0001101;GO:0003674;GO:0003824;GO:0005575;GO:0005622;GO:0005623;GO:0005737;GO:0005829;GO:0006082;GO:0006464;GO:0006508;GO:0006511;GO:0006725;GO:0006807;GO:0006950;GO:0006979;GO:0007275;GO:0008150;GO:0008152;GO:0009056;GO:0009057;GO:0009058;GO:0009314;GO:0009411;GO:0009414;GO:0009415;GO:0009416;GO:0009555;GO:0009628;GO:0009636;GO:0009696;GO:0009698;GO:0009699;GO:0009719;GO:0009725;GO:0009739;GO:…	K10775	3KVPG	Q	sp|A0A2H5AIY6|PAL2_NARPS Phenylalanine ammonia-lyase 2 OS=Narcissus pseudonarcissus OX=39639 GN=PAL2 PE=2 SV=1	XP_020259774.1 phenylalanine ammonia-lyase-like [Asparagus officinalis]	GO:0001101//response to acid chemical;GO:0006082//organic acid metabolic process;GO:0006464//cellular protein modification process;GO:0006508//proteolysis;GO:0006511//ubiquitin-dependent protein catabolic process;GO:0006725//cellular aromatic compound metabolic process;GO:0006807//nitrogen compound metabolic process;GO:0006950//response to stress;GO:0006979//response to oxidative stress;GO:000727…	GO:0005575//cellular_component;GO:0005622//intracellular anatomical structure;GO:0005623//obsolete cell;GO:0005737//cytoplasm;GO:0005829//cytosol;GO:0032991//protein-containing complex;GO:0044424//obsolete intracellular part;GO:0044444//obsolete cytoplasmic part;GO:0044464//obsolete cell part;	GO:0003674//molecular_function;GO:0003824//catalytic activity;GO:0016829//lyase activity;GO:0016840//carbon-nitrogen lyase activity;GO:0016841//ammonia-lyase activity;GO:0045548//phenylalanine ammonia-lyase activity;	ko00940(Phenylpropanoid biosynthesis);ko00360(Phenylalanine metabolism)
TYDC	LOC109836364	136.057909054114	-1.39926	0.219196210445685	-6.38361	1.729597589241e-10	2.79518071192537e-09	Down Regulation	NC_033797.1	2974963	2983779	+	785	LOC109836364	GO:0003674;GO:0003824;GO:0006082;GO:0006520;GO:0006558;GO:0006559;GO:0006725;GO:0006807;GO:0006950;GO:0008150;GO:0008152;GO:0009056;GO:0009063;GO:0009072;GO:0009074;GO:0009611;GO:0009987;GO:0016054;GO:0017144;GO:0019439;GO:0019752;GO:0042737;GO:0043436;GO:0044237;GO:0044238;GO:0044248;GO:0044281;GO:0044282;GO:0046395;GO:0050896;GO:0071704;GO:1901360;GO:1901361;GO:1901564;GO:1901565;GO:1901575;GO:…	-	3KRR3	E	sp|A0A2H5AIY2|TYDC2_NARPS Tyrosine decarboxylase 2 OS=Narcissus pseudonarcissus OX=39639 GN=TYDC2 PE=2 SV=1	XP_020259838.1 tyrosine decarboxylase 1-like isoform X4 [Asparagus officinalis]	GO:0006082//organic acid metabolic process;GO:0006520//cellular amino acid metabolic process;GO:0006558//L-phenylalanine metabolic process;GO:0006559//L-phenylalanine catabolic process;GO:0006725//cellular aromatic compound metabolic process;GO:0006807//nitrogen compound metabolic process;GO:0006950//response to stress;GO:0008150//biological_process;GO:0008152//metabolic process;GO:0009056//catab…	-	GO:0003674//molecular_function;GO:0003824//catalytic activity;GO:1990055//phenylacetaldehyde synthase activity;	-
	LOC109840915	1094.39174602417	-1.65401	0.264711249022231	-6.24837	4.1476806709265e-10	6.46268778585281e-09	Down Regulation	NC_033798.1	118740408	118753196	+	1885	LOC109840915	GO:0003674;GO:0003824;GO:0006082;GO:0006520;GO:0006558;GO:0006559;GO:0006725;GO:0006807;GO:0006950;GO:0008150;GO:0008152;GO:0009056;GO:0009063;GO:0009072;GO:0009074;GO:0009611;GO:0009987;GO:0016054;GO:0017144;GO:0019439;GO:0019752;GO:0042737;GO:0043436;GO:0044237;GO:0044238;GO:0044248;GO:0044281;GO:0044282;GO:0046395;GO:0050896;GO:0071704;GO:1901360;GO:1901361;GO:1901564;GO:1901565;GO:1901575;GO:…	K01593	3KRR3	E	sp|A0A2H5AIY2|TYDC2_NARPS Tyrosine decarboxylase 2 OS=Narcissus pseudonarcissus OX=39639 GN=TYDC2 PE=2 SV=1	XP_020265332.1 tyrosine decarboxylase 1 [Asparagus officinalis]	GO:0006082//organic acid metabolic process;GO:0006520//cellular amino acid metabolic process;GO:0006558//L-phenylalanine metabolic process;GO:0006559//L-phenylalanine catabolic process;GO:0006725//cellular aromatic compound metabolic process;GO:0006807//nitrogen compound metabolic process;GO:0006950//response to stress;GO:0008150//biological_process;GO:0008152//metabolic process;GO:0009056//catab…	-	GO:0003674//molecular_function;GO:0003824//catalytic activity;GO:1990055//phenylacetaldehyde synthase activity;	ko00965(Betalain biosynthesis);ko00950(Isoquinoline alkaloid biosynthesis);ko00380(Tryptophan metabolism);ko00360(Phenylalanine metabolism);ko00350(Tyrosine metabolism)
BCAT	LOC109822828	108.794086921375	2.46513943826825	0.806036327057289	3.05834781326555	0.00222561092843677	0.00976562512519303	Up Regulation	NC_033801.1	64383630	64431657	-	1673	LOC109822828	-	K00826	3KXCM	E	sp|K7QHS5|BCAT2_HUMLU Branched-chain amino acid aminotransferase 2, chloroplastic OS=Humulus lupulus OX=3486 GN=BCAT2 PE=1 SV=1	XP_020244674.1 branched-chain-amino-acid aminotransferase 5, chloroplastic-like [Asparagus officinalis]	-	-	-	ko00966(Glucosinolate biosynthesis);ko00770(Pantothenate and CoA biosynthesis);ko00290(Valine, leucine and isoleucine biosynthesis);ko00280(Valine, leucine and isoleucine degradation);ko00270(Cysteine and methionine metabolism)
	LOC109834311	1932.57968123907	2.14038538920541	0.707382095284019	3.02578394827202	0.00247989433119949	0.010707465998922	Up Regulation	NC_033796.1	71048792	71063200	+	1912	LOC109834311	GO:0003674;GO:0003824;GO:0004084;GO:0005575;GO:0005622;GO:0005623;GO:0005737;GO:0005739;GO:0008150;GO:0008483;GO:0009507;GO:0009536;GO:0009987;GO:0016740;GO:0016769;GO:0043226;GO:0043227;GO:0043229;GO:0043231;GO:0044424;GO:0044444;GO:0044464;GO:0071554;GO:0071669	K00826	3KM8W	E	sp|K7QHS5|BCAT2_HUMLU Branched-chain amino acid aminotransferase 2, chloroplastic OS=Humulus lupulus OX=3486 GN=BCAT2 PE=1 SV=1	XP_020257895.1 branched-chain-amino-acid aminotransferase 5, chloroplastic-like isoform X4 [Asparagus officinalis]	GO:0008150//biological_process;GO:0009987//cellular process;GO:0071554//cell wall organization or biogenesis;GO:0071669//plant-type cell wall organization or biogenesis;	GO:0005575//cellular_component;GO:0005622//intracellular anatomical structure;GO:0005623//obsolete cell;GO:0005737//cytoplasm;GO:0005739//mitochondrion;GO:0009507//chloroplast;GO:0009536//plastid;GO:0043226//organelle;GO:0043227//membrane-bounded organelle;GO:0043229//intracellular organelle;GO:0043231//intracellular membrane-bounded organelle;GO:0044424//obsolete intracellular part;GO:0044444//o…	GO:0003674//molecular_function;GO:0003824//catalytic activity;GO:0004084//branched-chain-amino-acid transaminase activity;GO:0008483//transaminase activity;GO:0016740//transferase activity;GO:0016769//transferase activity, transferring nitrogenous groups;	ko00966(Glucosinolate biosynthesis);ko00770(Pantothenate and CoA biosynthesis);ko00290(Valine, leucine and isoleucine biosynthesis);ko00280(Valine, leucine and isoleucine degradation);ko00270(Cysteine and methionine metabolism)
	LOC109851322	33.8336512486468	2.22279858555542	0.776187627686431	2.86373874855604	0.00418673164751496	0.0166693790809543	Up Regulation	NC_033801.1	61343605	61375405	-	1748	LOC109851322	GO:0003674;GO:0003824;GO:0004084;GO:0005575;GO:0005622;GO:0005623;GO:0005737;GO:0005739;GO:0008150;GO:0008483;GO:0009507;GO:0009536;GO:0009987;GO:0016740;GO:0016769;GO:0043226;GO:0043227;GO:0043229;GO:0043231;GO:0044424;GO:0044444;GO:0044464;GO:0071554;GO:0071669	K00826	3KM8W	E	sp|K7QHS5|BCAT2_HUMLU Branched-chain amino acid aminotransferase 2, chloroplastic OS=Humulus lupulus OX=3486 GN=BCAT2 PE=1 SV=1	XP_020276984.1 branched-chain-amino-acid aminotransferase 5, chloroplastic-like [Asparagus officinalis]	GO:0008150//biological_process;GO:0009987//cellular process;GO:0071554//cell wall organization or biogenesis;GO:0071669//plant-type cell wall organization or biogenesis;	GO:0005575//cellular_component;GO:0005622//intracellular anatomical structure;GO:0005623//obsolete cell;GO:0005737//cytoplasm;GO:0005739//mitochondrion;GO:0009507//chloroplast;GO:0009536//plastid;GO:0043226//organelle;GO:0043227//membrane-bounded organelle;GO:0043229//intracellular organelle;GO:0043231//intracellular membrane-bounded organelle;GO:0044424//obsolete intracellular part;GO:0044444//o…	GO:0003674//molecular_function;GO:0003824//catalytic activity;GO:0004084//branched-chain-amino-acid transaminase activity;GO:0008483//transaminase activity;GO:0016740//transferase activity;GO:0016769//transferase activity, transferring nitrogenous groups;	ko00966(Glucosinolate biosynthesis);ko00770(Pantothenate and CoA biosynthesis);ko00290(Valine, leucine and isoleucine biosynthesis);ko00280(Valine, leucine and isoleucine degradation);ko00270(Cysteine and methionine metabolism)
GSS	LOC109831772	88.0029639166223	-2.27237	0.370872304324119	-6.12709	8.95036068679643e-10	1.34430248301839e-08	Down Regulation	NC_033795.1	80186582	80193720	-	1928	LOC109831772	-	K13832	3KT50	E	sp|Q9SQT8|DHQSD_ARATH Bifunctional 3-dehydroquinate dehydratase/shikimate dehydrogenase, chloroplastic OS=Arabidopsis thaliana OX=3702 GN=EMB3004 PE=1 SV=1	XP_020254772.1 bifunctional 3-dehydroquinate dehydratase/shikimate dehydrogenase, chloroplastic-like [Asparagus officinalis]	-	-	-	ko00400(Phenylalanine, tyrosine and tryptophan biosynthesis)
GR	LOC109834509	1140.6735316758	-0.931156	0.134110405407183	-6.9432	3.83312877254207e-12	7.41801329059907e-11	Nodiff	NC_033796.1	97251867	97259927	+	1955	LOC109834509	GO:0000166;GO:0000302;GO:0000305;GO:0003674;GO:0003824;GO:0004362;GO:0005488;GO:0005507;GO:0005524;GO:0005575;GO:0005622;GO:0005623;GO:0005737;GO:0005739;GO:0006950;GO:0006979;GO:0008144;GO:0008150;GO:0008152;GO:0009507;GO:0009532;GO:0009536;GO:0009570;GO:0009636;GO:0009987;GO:0010035;GO:0015036;GO:0015037;GO:0015038;GO:0016209;GO:0016491;GO:0016651;GO:0016667;GO:0016668;GO:0017076;GO:0019725;GO:…	K00383	3KUHA	Q	sp|P42770|GSHRP_ARATH Glutathione reductase, chloroplastic OS=Arabidopsis thaliana OX=3702 GN=EMB2360 PE=2 SV=1	XP_020258136.1 glutathione reductase, chloroplastic [Asparagus officinalis]	GO:0000302//response to reactive oxygen species;GO:0000305//response to oxygen radical;GO:0006950//response to stress;GO:0006979//response to oxidative stress;GO:0008150//biological_process;GO:0008152//metabolic process;GO:0009636//response to toxic substance;GO:0009987//cellular process;GO:0010035//response to inorganic substance;GO:0019725//cellular homeostasis;GO:0042221//response to chemical;…	GO:0005575//cellular_component;GO:0005622//intracellular anatomical structure;GO:0005623//obsolete cell;GO:0005737//cytoplasm;GO:0005739//mitochondrion;GO:0009507//chloroplast;GO:0009532//plastid stroma;GO:0009536//plastid;GO:0009570//chloroplast stroma;GO:0043226//organelle;GO:0043227//membrane-bounded organelle;GO:0043229//intracellular organelle;GO:0043231//intracellular membrane-bounded organ…	GO:0000166//nucleotide binding;GO:0003674//molecular_function;GO:0003824//catalytic activity;GO:0004362//glutathione-disulfide reductase (NADPH) activity;GO:0005488//binding;GO:0005507//copper ion binding;GO:0005524//ATP binding;GO:0008144//obsolete drug binding;GO:0015036//disulfide oxidoreductase activity;GO:0015037//protein-disulfide reductase activity;GO:0015038//glutathione disulfide oxidore…	ko00480(Glutathione metabolism)
	LOC109848531	332.745226309834	-2.11481	0.271401065190108	-7.7922	6.58521889516988e-15	1.62324427784638e-13	Down Regulation	NC_033800.1	68097472	68106103	+	1843	LOC109848531	GO:0000302;GO:0000305;GO:0003674;GO:0003824;GO:0004362;GO:0005575;GO:0005622;GO:0005623;GO:0005737;GO:0005777;GO:0006950;GO:0006979;GO:0008150;GO:0008152;GO:0009636;GO:0009987;GO:0010035;GO:0015036;GO:0015037;GO:0015038;GO:0016209;GO:0016491;GO:0016651;GO:0016667;GO:0016668;GO:0019725;GO:0042221;GO:0042579;GO:0042592;GO:0043226;GO:0043227;GO:0043229;GO:0043231;GO:0044424;GO:0044444;GO:0044464;GO:…	K00383	3KNNT	Q	sp|P48642|GSHRC_ORYSJ Glutathione reductase, cytosolic OS=Oryza sativa subsp. japonica OX=39947 GN=GRC2 PE=2 SV=2	XP_020273661.1 glutathione reductase, cytosolic-like [Asparagus officinalis]	GO:0000302//response to reactive oxygen species;GO:0000305//response to oxygen radical;GO:0006950//response to stress;GO:0006979//response to oxidative stress;GO:0008150//biological_process;GO:0008152//metabolic process;GO:0009636//response to toxic substance;GO:0009987//cellular process;GO:0010035//response to inorganic substance;GO:0019725//cellular homeostasis;GO:0042221//response to chemical;…	GO:0005575//cellular_component;GO:0005622//intracellular anatomical structure;GO:0005623//obsolete cell;GO:0005737//cytoplasm;GO:0005777//peroxisome;GO:0042579//microbody;GO:0043226//organelle;GO:0043227//membrane-bounded organelle;GO:0043229//intracellular organelle;GO:0043231//intracellular membrane-bounded organelle;GO:0044424//obsolete intracellular part;GO:0044444//obsolete cytoplasmic part;…	GO:0003674//molecular_function;GO:0003824//catalytic activity;GO:0004362//glutathione-disulfide reductase (NADPH) activity;GO:0015036//disulfide oxidoreductase activity;GO:0015037//protein-disulfide reductase activity;GO:0015038//glutathione disulfide oxidoreductase activity;GO:0016209//antioxidant activity;GO:0016491//oxidoreductase activity;GO:0016651//oxidoreductase activity, acting on NAD(P)H…	ko00480(Glutathione metabolism)

## Sheet: DEGs in NS vs. PS
Table S3. DEGs associated with amino acid metabolism in NS vs. PS
	id	baseMean	log2FoldChange	lfcSE	stat	pval	padj	Regulation	Chromosome	Start Site	End Site	Direction	Length	Name	GO	KEGG	eggNOG	eggNOG_Category	Swissprot	Description	BP	CC	MF	Pathway
GS	LOC109820495	1288.25885194014	1.49585410787701	0.180437852025853	8.29013475322621	1.13120238880012e-16	1.87789696562149e-14	Up Regulation	NC_033794.1	19477402	19487282	-	1389	LOC109820495	GO:0005575;GO:0005622;GO:0005623;GO:0005737;GO:0044424;GO:0044464	K01915	3GG2Q	E	sp|P32289|GLNA_VIGAC Glutamine synthetase nodule isozyme OS=Vigna aconitifolia OX=3918 PE=2 SV=1	XP_020242238.1 glutamine synthetase nodule isozyme-like [Asparagus officinalis]	-	GO:0005575//cellular_component;GO:0005622//intracellular anatomical structure;GO:0005623//obsolete cell;GO:0005737//cytoplasm;GO:0044424//obsolete intracellular part;GO:0044464//obsolete cell part;	-	ko00910(Nitrogen metabolism);ko00630(Glyoxylate and dicarboxylate metabolism);ko00250(Alanine, aspartate and glutamate metabolism);ko00220(Arginine biosynthesis)
	LOC109844495	10235.636999555	2.16911515239286	0.164094207397763	13.2187186055566	6.84196089385834e-40	1.81732255570726e-36	Up Regulation	NC_033799.1	52676568	52681685	+	1481	LOC109844495	GO:0005575;GO:0005622;GO:0005623;GO:0005737;GO:0044424;GO:0044464	K01915	4JT91	E	sp|P32289|GLNA_VIGAC Glutamine synthetase nodule isozyme OS=Vigna aconitifolia OX=3918 PE=2 SV=1	XP_020269139.1 glutamine synthetase nodule isozyme-like [Asparagus officinalis]	-	GO:0005575//cellular_component;GO:0005622//intracellular anatomical structure;GO:0005623//obsolete cell;GO:0005737//cytoplasm;GO:0044424//obsolete intracellular part;GO:0044464//obsolete cell part;	-	ko00910(Nitrogen metabolism);ko00630(Glyoxylate and dicarboxylate metabolism);ko00250(Alanine, aspartate and glutamate metabolism);ko00220(Arginine biosynthesis)
	LOC109849342	9926.5055778183	2.63161965584903	0.192654838050799	13.6597641796835	1.76554575125832e-42	6.56535843062917e-39	Up Regulation	NC_033800.1	24557012	24562916	+	1761	LOC109849342	GO:0005575;GO:0005622;GO:0005623;GO:0005737;GO:0009507;GO:0009536;GO:0043226;GO:0043227;GO:0043229;GO:0043231;GO:0044424;GO:0044444;GO:0044464	K01915	3M438	E	sp|O22506|GLNA2_DAUCA Glutamine synthetase, chloroplastic OS=Daucus carota OX=4039 GN=GLN2 PE=2 SV=1	XP_020274750.1 glutamine synthetase, chloroplastic [Asparagus officinalis]	-	GO:0005575//cellular_component;GO:0005622//intracellular anatomical structure;GO:0005623//obsolete cell;GO:0005737//cytoplasm;GO:0009507//chloroplast;GO:0009536//plastid;GO:0043226//organelle;GO:0043227//membrane-bounded organelle;GO:0043229//intracellular organelle;GO:0043231//intracellular membrane-bounded organelle;GO:0044424//obsolete intracellular part;GO:0044444//obsolete cytoplasmic part;G…	-	ko00910(Nitrogen metabolism);ko00630(Glyoxylate and dicarboxylate metabolism);ko00250(Alanine, aspartate and glutamate metabolism);ko00220(Arginine biosynthesis)
	LOC109851277	12068.9961051802	1.18909409652315	0.208165403046717	5.71225611518303	1.11488127961649e-08	4.09663787191885e-07	Up Regulation	NC_033801.1	111781652	111786803	-	1502	LOC109851277	GO:0005575;GO:0005622;GO:0005623;GO:0005737;GO:0044424;GO:0044464	K01915	4JT91	E	sp|P51118|GLNA1_VITVI Glutamine synthetase cytosolic isozyme 1 OS=Vitis vinifera OX=29760 GN=GS1-1 PE=2 SV=1	XP_020276927.1 glutamine synthetase cytosolic isozyme 1 [Asparagus officinalis]	-	GO:0005575//cellular_component;GO:0005622//intracellular anatomical structure;GO:0005623//obsolete cell;GO:0005737//cytoplasm;GO:0044424//obsolete intracellular part;GO:0044464//obsolete cell part;	-	ko00910(Nitrogen metabolism);ko00630(Glyoxylate and dicarboxylate metabolism);ko00250(Alanine, aspartate and glutamate metabolism);ko00220(Arginine biosynthesis)
GOGAT	LOC109835869	4.82391750573017	1.44242755050857	1.21275658825712	1.18937927402358	0.234290452916013	0.0437585373286532	Up Regulation	NC_033797.1	28385605	28386986	-	1007	LOC109835869	GO:0003674;GO:0003824;GO:0005575;GO:0005622;GO:0005623;GO:0005737;GO:0006082;GO:0006520;GO:0006536;GO:0006537;GO:0006541;GO:0006807;GO:0008150;GO:0008152;GO:0008652;GO:0009058;GO:0009064;GO:0009084;GO:0009507;GO:0009532;GO:0009536;GO:0009570;GO:0009719;GO:0009725;GO:0009735;GO:0009987;GO:0010033;GO:0010035;GO:0010038;GO:0015930;GO:0016040;GO:0016053;GO:0016491;GO:0016638;GO:0016639;GO:0019676;GO:…	-	3G7BE	E	sp|Q9LV03|GLUT1_ARATH Glutamate synthase 1 [NADH], chloroplastic OS=Arabidopsis thaliana OX=3702 GN=GLT1 PE=1 SV=2	XP_020259441.1 glutamate synthase 1 [NADH], chloroplastic-like isoform X2 [Asparagus officinalis]	GO:0006082//organic acid metabolic process;GO:0006520//cellular amino acid metabolic process;GO:0006536//glutamate metabolic process;GO:0006537//glutamate biosynthetic process;GO:0006541//glutamine metabolic process;GO:0006807//nitrogen compound metabolic process;GO:0008150//biological_process;GO:0008152//metabolic process;GO:0008652//cellular amino acid biosynthetic process;GO:0009058//biosynthe…	GO:0005575//cellular_component;GO:0005622//intracellular anatomical structure;GO:0005623//obsolete cell;GO:0005737//cytoplasm;GO:0009507//chloroplast;GO:0009532//plastid stroma;GO:0009536//plastid;GO:0009570//chloroplast stroma;GO:0043226//organelle;GO:0043227//membrane-bounded organelle;GO:0043229//intracellular organelle;GO:0043231//intracellular membrane-bounded organelle;GO:0044422//obsolete …	GO:0003674//molecular_function;GO:0003824//catalytic activity;GO:0015930//glutamate synthase activity;GO:0016040//glutamate synthase (NADH) activity;GO:0016491//oxidoreductase activity;GO:0016638//oxidoreductase activity, acting on the CH-NH2 group of donors;GO:0016639//oxidoreductase activity, acting on the CH-NH2 group of donors, NAD or NADP as acceptor;GO:0045181//glutamate synthase activity, …	-
	LOC109840747	10891.2225475142	2.81447473976985	0.221236922209523	12.7215417375242	4.48914325775206e-37	7.58787641739855e-34	Up Regulation	NC_033798.1	113621662	113635661	+	7487	LOC109840747	GO:0003674;GO:0003824;GO:0005575;GO:0005622;GO:0005623;GO:0005737;GO:0006082;GO:0006520;GO:0006536;GO:0006537;GO:0006541;GO:0006807;GO:0008150;GO:0008152;GO:0008652;GO:0009058;GO:0009064;GO:0009084;GO:0009507;GO:0009532;GO:0009536;GO:0009570;GO:0009719;GO:0009725;GO:0009735;GO:0009987;GO:0010033;GO:0010035;GO:0010038;GO:0015930;GO:0016040;GO:0016053;GO:0016491;GO:0016638;GO:0016639;GO:0019676;GO:…	K00264	3KM5Z	E	sp|Q9LV03|GLUT1_ARATH Glutamate synthase 1 [NADH], chloroplastic OS=Arabidopsis thaliana OX=3702 GN=GLT1 PE=1 SV=2	XP_020265090.1 glutamate synthase 1 [NADH], chloroplastic isoform X2 [Asparagus officinalis]	GO:0006082//organic acid metabolic process;GO:0006520//cellular amino acid metabolic process;GO:0006536//glutamate metabolic process;GO:0006537//glutamate biosynthetic process;GO:0006541//glutamine metabolic process;GO:0006807//nitrogen compound metabolic process;GO:0008150//biological_process;GO:0008152//metabolic process;GO:0008652//cellular amino acid biosynthetic process;GO:0009058//biosynthe…	GO:0005575//cellular_component;GO:0005622//intracellular anatomical structure;GO:0005623//obsolete cell;GO:0005737//cytoplasm;GO:0009507//chloroplast;GO:0009532//plastid stroma;GO:0009536//plastid;GO:0009570//chloroplast stroma;GO:0043226//organelle;GO:0043227//membrane-bounded organelle;GO:0043229//intracellular organelle;GO:0043231//intracellular membrane-bounded organelle;GO:0044422//obsolete …	GO:0003674//molecular_function;GO:0003824//catalytic activity;GO:0015930//glutamate synthase activity;GO:0016040//glutamate synthase (NADH) activity;GO:0016491//oxidoreductase activity;GO:0016638//oxidoreductase activity, acting on the CH-NH2 group of donors;GO:0016639//oxidoreductase activity, acting on the CH-NH2 group of donors, NAD or NADP as acceptor;GO:0045181//glutamate synthase activity, …	ko00910(Nitrogen metabolism);ko00250(Alanine, aspartate and glutamate metabolism)
	LOC109849057	6387.19237201021	2.17478833215237	0.125136365612427	17.3793470947377	1.18292569308891e-67	2.19941374116021e-63	Up Regulation	NC_033800.1	56581543	56612711	+	5513	LOC109849057	GO:0003674;GO:0003824;GO:0005488;GO:0005515;GO:0005575;GO:0005576;GO:0005622;GO:0005623;GO:0005737;GO:0005739;GO:0005759;GO:0006082;GO:0006520;GO:0006536;GO:0006537;GO:0006541;GO:0006807;GO:0008150;GO:0008152;GO:0008652;GO:0009058;GO:0009064;GO:0009084;GO:0009314;GO:0009416;GO:0009507;GO:0009526;GO:0009532;GO:0009536;GO:0009570;GO:0009628;GO:0009743;GO:0009744;GO:0009853;GO:0009941;GO:0009987;GO:…	K00284	3KSJN	E	sp|Q69RJ0|GLTB_ORYSJ Ferredoxin-dependent glutamate synthase, chloroplastic OS=Oryza sativa subsp. japonica OX=39947 GN=GLU PE=2 SV=2	XP_020274418.1 LOW QUALITY PROTEIN: ferredoxin-dependent glutamate synthase, chloroplastic-like [Asparagus officinalis]	GO:0006082//organic acid metabolic process;GO:0006520//cellular amino acid metabolic process;GO:0006536//glutamate metabolic process;GO:0006537//glutamate biosynthetic process;GO:0006541//glutamine metabolic process;GO:0006807//nitrogen compound metabolic process;GO:0008150//biological_process;GO:0008152//metabolic process;GO:0008652//cellular amino acid biosynthetic process;GO:0009058//biosynthe…	GO:0005575//cellular_component;GO:0005576//extracellular region;GO:0005622//intracellular anatomical structure;GO:0005623//obsolete cell;GO:0005737//cytoplasm;GO:0005739//mitochondrion;GO:0005759//mitochondrial matrix;GO:0009507//chloroplast;GO:0009526//plastid envelope;GO:0009532//plastid stroma;GO:0009536//plastid;GO:0009570//chloroplast stroma;GO:0009941//chloroplast envelope;GO:0016020//membr…	GO:0003674//molecular_function;GO:0003824//catalytic activity;GO:0005488//binding;GO:0005515//protein binding;GO:0015930//glutamate synthase activity;GO:0016041//glutamate synthase (ferredoxin) activity;GO:0016491//oxidoreductase activity;GO:0016638//oxidoreductase activity, acting on the CH-NH2 group of donors;GO:0016643//oxidoreductase activity, acting on the CH-NH2 group of donors, iron-sulfur…	ko00910(Nitrogen metabolism);ko00630(Glyoxylate and dicarboxylate metabolism)
GDH	LOC109832968	498.529425585651	1.7292867772608	0.342102537826201	5.05487854094591	4.30664758504262e-07	1.06907207675164e-05	Up Regulation	NC_033796.1	10924884	10940731	-	2481	LOC109832968	GO:0000166;GO:0003674;GO:0003824;GO:0004353;GO:0005488;GO:0005507;GO:0005524;GO:0005575;GO:0005622;GO:0005623;GO:0005737;GO:0005739;GO:0006807;GO:0006950;GO:0006970;GO:0006995;GO:0007154;GO:0008144;GO:0008150;GO:0008152;GO:0008270;GO:0009267;GO:0009314;GO:0009416;GO:0009605;GO:0009628;GO:0009642;GO:0009646;GO:0009651;GO:0009987;GO:0009991;GO:0010035;GO:0010038;GO:0016491;GO:0016638;GO:0016639;GO:…	K00261	3IDBK	E	sp|A2XMV1|DHE1_ORYSI Glutamate dehydrogenase 1, mitochondrial OS=Oryza sativa subsp. indica OX=39946 GN=GDH1 PE=3 SV=2	XP_020256077.1 glutamate dehydrogenase 1, mitochondrial [Asparagus officinalis]	GO:0006807//nitrogen compound metabolic process;GO:0006950//response to stress;GO:0006970//response to osmotic stress;GO:0006995//cellular response to nitrogen starvation;GO:0007154//cell communication;GO:0008150//biological_process;GO:0008152//metabolic process;GO:0009267//cellular response to starvation;GO:0009314//response to radiation;GO:0009416//response to light stimulus;GO:0009605//respons…	GO:0005575//cellular_component;GO:0005622//intracellular anatomical structure;GO:0005623//obsolete cell;GO:0005737//cytoplasm;GO:0005739//mitochondrion;GO:0043226//organelle;GO:0043227//membrane-bounded organelle;GO:0043229//intracellular organelle;GO:0043231//intracellular membrane-bounded organelle;GO:0044424//obsolete intracellular part;GO:0044444//obsolete cytoplasmic part;GO:0044464//obsolet…	GO:0000166//nucleotide binding;GO:0003674//molecular_function;GO:0003824//catalytic activity;GO:0004353//glutamate dehydrogenase [NAD(P)+] activity;GO:0005488//binding;GO:0005507//copper ion binding;GO:0005524//ATP binding;GO:0008144//obsolete drug binding;GO:0008270//zinc ion binding;GO:0016491//oxidoreductase activity;GO:0016638//oxidoreductase activity, acting on the CH-NH2 group of donors;GO:…	ko00910(Nitrogen metabolism);ko00250(Alanine, aspartate and glutamate metabolism);ko00220(Arginine biosynthesis)
ADC	LOC109837822	9494.38183718444	2.56432	0.200886604795906	12.7650247254727	2.57069013184361e-37	4.77968416213683e-34	Up Regulation	NC_033797.1	88190039	88192821	-	2779	LOC109837822	GO:0001101;GO:0003674;GO:0003824;GO:0005488;GO:0005515;GO:0005575;GO:0005622;GO:0005623;GO:0005737;GO:0005829;GO:0006576;GO:0006595;GO:0006596;GO:0006807;GO:0006950;GO:0006970;GO:0006979;GO:0008150;GO:0008152;GO:0008792;GO:0009058;GO:0009266;GO:0009308;GO:0009309;GO:0009409;GO:0009445;GO:0009446;GO:0009507;GO:0009536;GO:0009611;GO:0009628;GO:0009651;GO:0009719;GO:0009725;GO:0009737;GO:0009753;GO:…	K01583	3KMQ5	H	sp|O23141|SPE2_ARATH Arginine decarboxylase 2 OS=Arabidopsis thaliana OX=3702 GN=ADC2 PE=1 SV=1	XP_020261776.1 LOW QUALITY PROTEIN: arginine decarboxylase-like [Asparagus officinalis]	GO:0001101//response to acid chemical;GO:0006576//cellular biogenic amine metabolic process;GO:0006595//polyamine metabolic process;GO:0006596//polyamine biosynthetic process;GO:0006807//nitrogen compound metabolic process;GO:0006950//response to stress;GO:0006970//response to osmotic stress;GO:0006979//response to oxidative stress;GO:0008150//biological_process;GO:0008152//metabolic process;GO:0…	GO:0005575//cellular_component;GO:0005622//intracellular anatomical structure;GO:0005623//obsolete cell;GO:0005737//cytoplasm;GO:0005829//cytosol;GO:0009507//chloroplast;GO:0009536//plastid;GO:0043226//organelle;GO:0043227//membrane-bounded organelle;GO:0043229//intracellular organelle;GO:0043231//intracellular membrane-bounded organelle;GO:0044424//obsolete intracellular part;GO:0044444//obsolet…	GO:0003674//molecular_function;GO:0003824//catalytic activity;GO:0005488//binding;GO:0005515//protein binding;GO:0008792//arginine decarboxylase activity;GO:0016829//lyase activity;GO:0016830//carbon-carbon lyase activity;GO:0016831//carboxy-lyase activity;GO:0042802//identical protein binding;GO:0042803//protein homodimerization activity;GO:0046983//protein dimerization activity;	ko00330(Arginine and proline metabolism)
	LOC109827932	11.244124273479	-0.740924	0.704340444632788	-1.05194	0.292826762834661	0.50566805994101	Nodiff	NW_017972819.1	77444	79224	-	1778	LOC109827932	GO:0001101;GO:0003674;GO:0003824;GO:0005488;GO:0005515;GO:0005575;GO:0005622;GO:0005623;GO:0005737;GO:0005829;GO:0006576;GO:0006595;GO:0006596;GO:0006807;GO:0006950;GO:0006970;GO:0006979;GO:0008150;GO:0008152;GO:0008792;GO:0009058;GO:0009266;GO:0009308;GO:0009309;GO:0009409;GO:0009445;GO:0009446;GO:0009507;GO:0009536;GO:0009611;GO:0009628;GO:0009651;GO:0009719;GO:0009725;GO:0009737;GO:0009753;GO:…	K01583	3KMQ5	H	sp|Q9SNN0|SPE1_ORYSJ Arginine decarboxylase 1 OS=Oryza sativa subsp. japonica OX=39947 GN=ADC1 PE=1 SV=1	XP_020250544.1 LOW QUALITY PROTEIN: arginine decarboxylase 1-like [Asparagus officinalis]	GO:0001101//response to acid chemical;GO:0006576//cellular biogenic amine metabolic process;GO:0006595//polyamine metabolic process;GO:0006596//polyamine biosynthetic process;GO:0006807//nitrogen compound metabolic process;GO:0006950//response to stress;GO:0006970//response to osmotic stress;GO:0006979//response to oxidative stress;GO:0008150//biological_process;GO:0008152//metabolic process;GO:0…	GO:0005575//cellular_component;GO:0005622//intracellular anatomical structure;GO:0005623//obsolete cell;GO:0005737//cytoplasm;GO:0005829//cytosol;GO:0009507//chloroplast;GO:0009536//plastid;GO:0043226//organelle;GO:0043227//membrane-bounded organelle;GO:0043229//intracellular organelle;GO:0043231//intracellular membrane-bounded organelle;GO:0044424//obsolete intracellular part;GO:0044444//obsolet…	GO:0003674//molecular_function;GO:0003824//catalytic activity;GO:0005488//binding;GO:0005515//protein binding;GO:0008792//arginine decarboxylase activity;GO:0016829//lyase activity;GO:0016830//carbon-carbon lyase activity;GO:0016831//carboxy-lyase activity;GO:0042802//identical protein binding;GO:0042803//protein homodimerization activity;GO:0046983//protein dimerization activity;	ko00330(Arginine and proline metabolism)
SPDS	LOC109848832	505.330118308659	1.6450935851592	0.278491866439232	5.90715127947253	3.4807409554113e-09	1.40690036052092e-07	Up Regulation	NC_033800.1	4521997	4527429	-	1391	LOC109848832	GO:0003674;GO:0003824;GO:0004766;GO:0005575;GO:0005623;GO:0005886;GO:0006576;GO:0006595;GO:0006596;GO:0006807;GO:0008150;GO:0008152;GO:0008216;GO:0008295;GO:0009058;GO:0009308;GO:0009309;GO:0009987;GO:0016020;GO:0016740;GO:0016765;GO:0034641;GO:0042401;GO:0044106;GO:0044237;GO:0044249;GO:0044271;GO:0044464;GO:0071704;GO:0071944;GO:0097164;GO:1901564;GO:1901566;GO:1901576	K00797	3I4ZV	H	sp|Q9SMB1|SPDS1_ORYSJ Spermidine synthase 1 OS=Oryza sativa subsp. japonica OX=39947 GN=SPDSYN1 PE=2 SV=1	XP_020274118.1 spermidine synthase 1 [Asparagus officinalis]	GO:0006576//cellular biogenic amine metabolic process;GO:0006595//polyamine metabolic process;GO:0006596//polyamine biosynthetic process;GO:0006807//nitrogen compound metabolic process;GO:0008150//biological_process;GO:0008152//metabolic process;GO:0008216//spermidine metabolic process;GO:0008295//spermidine biosynthetic process;GO:0009058//biosynthetic process;GO:0009308//amine metabolic process…	GO:0005575//cellular_component;GO:0005623//obsolete cell;GO:0005886//plasma membrane;GO:0016020//membrane;GO:0044464//obsolete cell part;GO:0071944//cell periphery;	GO:0003674//molecular_function;GO:0003824//catalytic activity;GO:0004766//spermidine synthase activity;GO:0016740//transferase activity;GO:0016765//transferase activity, transferring alkyl or aryl (other than methyl) groups;	ko00480(Glutathione metabolism);ko00330(Arginine and proline metabolism);ko00270(Cysteine and methionine metabolism)
SPMS	LOC109833763	237.053148903298	1.57695707075115	0.267053123875417	5.90503	3.5257967912171e-09	1.42202038479609e-07	Up Regulation	NC_033796.1	35298529	35301307	-	1537	LOC109833763	GO:0003674;GO:0003824;GO:0005575;GO:0005622;GO:0005623;GO:0005737;GO:0006810;GO:0008150;GO:0009888;GO:0009914;GO:0009926;GO:0009987;GO:0010087;GO:0010089;GO:0010487;GO:0010817;GO:0016740;GO:0016765;GO:0016768;GO:0030154;GO:0032502;GO:0044424;GO:0044464;GO:0048759;GO:0048856;GO:0048869;GO:0051179;GO:0051234;GO:0060918;GO:0065007;GO:0065008;GO:1905177	K18787	3M575	E	sp|Q9S7X6|ACL5_ARATH Thermospermine synthase ACAULIS5 OS=Arabidopsis thaliana OX=3702 GN=ACL5 PE=1 SV=1	XP_020257155.1 thermospermine synthase ACAULIS5-like [Asparagus officinalis]	GO:0006810//transport;GO:0008150//biological_process;GO:0009888//tissue development;GO:0009914//hormone transport;GO:0009926//auxin polar transport;GO:0009987//cellular process;GO:0010087//phloem or xylem histogenesis;GO:0010089//xylem development;GO:0010817//regulation of hormone levels;GO:0030154//cell differentiation;GO:0032502//developmental process;GO:0048759//xylem vessel member cell differ…	GO:0005575//cellular_component;GO:0005622//intracellular anatomical structure;GO:0005623//obsolete cell;GO:0005737//cytoplasm;GO:0044424//obsolete intracellular part;GO:0044464//obsolete cell part;	GO:0003674//molecular_function;GO:0003824//catalytic activity;GO:0010487//thermospermine synthase activity;GO:0016740//transferase activity;GO:0016765//transferase activity, transferring alkyl or aryl (other than methyl) groups;GO:0016768//spermine synthase activity;	-
	LOC109840750	108.386133148764	2.95295377164695	0.415569472859853	7.10580050869811	1.19627105004574e-12	9.97411104641272e-11	Up Regulation	NC_033798.1	113772027	113784812	-	1529	LOC109840750	-	K00797	3KRQ8	H	sp|Q94BN2|SPSY_ARATH Spermine synthase OS=Arabidopsis thaliana OX=3702 GN=SPMS PE=1 SV=1	XP_020265093.1 spermine synthase-like [Asparagus officinalis]	-	-	-	ko00480(Glutathione metabolism);ko00330(Arginine and proline metabolism);ko00270(Cysteine and methionine metabolism)
P5CS	LOC109829830	2835.36960050487	0.347356628997237	0.0849353819931326	4.08965758257639	4.32010482177996e-05	0.000550539471907847	Nodiff	NC_033795.1	1179699	1197551	+	2704	LOC109829830	GO:0000003;GO:0001101;GO:0003006;GO:0003674;GO:0003824;GO:0004350;GO:0005575;GO:0005622;GO:0005623;GO:0005737;GO:0005829;GO:0005911;GO:0006082;GO:0006520;GO:0006560;GO:0006561;GO:0006807;GO:0006950;GO:0006970;GO:0006972;GO:0006979;GO:0007275;GO:0008150;GO:0008152;GO:0008652;GO:0009058;GO:0009064;GO:0009084;GO:0009414;GO:0009415;GO:0009506;GO:0009507;GO:0009536;GO:0009555;GO:0009628;GO:0009651;GO:…	K12657	3KQW3	E	sp|O04015|P5CS_ACTDE Delta-1-pyrroline-5-carboxylate synthase OS=Actinidia deliciosa OX=3627 PE=2 SV=1	XP_020252470.1 delta-1-pyrroline-5-carboxylate synthase-like isoform X2 [Asparagus officinalis]	GO:0000003//reproduction;GO:0001101//response to acid chemical;GO:0003006//developmental process involved in reproduction;GO:0006082//organic acid metabolic process;GO:0006520//cellular amino acid metabolic process;GO:0006560//proline metabolic process;GO:0006561//proline biosynthetic process;GO:0006807//nitrogen compound metabolic process;GO:0006950//response to stress;GO:0006970//response to os…	GO:0005575//cellular_component;GO:0005622//intracellular anatomical structure;GO:0005623//obsolete cell;GO:0005737//cytoplasm;GO:0005829//cytosol;GO:0005911//cell-cell junction;GO:0009506//plasmodesma;GO:0009507//chloroplast;GO:0009536//plastid;GO:0016020//membrane;GO:0030054//cell junction;GO:0043226//organelle;GO:0043227//membrane-bounded organelle;GO:0043229//intracellular organelle;GO:0043231…	GO:0003674//molecular_function;GO:0003824//catalytic activity;GO:0004350//glutamate-5-semialdehyde dehydrogenase activity;GO:0016491//oxidoreductase activity;GO:0016620//oxidoreductase activity, acting on the aldehyde or oxo group of donors, NAD or NADP as acceptor;GO:0016903//oxidoreductase activity, acting on the aldehyde or oxo group of donors;GO:0017084//delta1-pyrroline-5-carboxylate synthet…	ko00330(Arginine and proline metabolism)
	LOC109835130	766.784465643753	1.74263701151747	0.395547177295686	4.40563632240203	1.05473794669382e-05	0.000167756566662774	Up Regulation	NC_033796.1	53381149	53385790	-	866	LOC109835130	GO:0000003;GO:0001101;GO:0003006;GO:0003674;GO:0003824;GO:0004350;GO:0005575;GO:0005622;GO:0005623;GO:0005737;GO:0005829;GO:0005911;GO:0006082;GO:0006520;GO:0006560;GO:0006561;GO:0006807;GO:0006950;GO:0006970;GO:0006972;GO:0006979;GO:0007275;GO:0008150;GO:0008152;GO:0008652;GO:0009058;GO:0009064;GO:0009084;GO:0009414;GO:0009415;GO:0009506;GO:0009507;GO:0009536;GO:0009555;GO:0009628;GO:0009651;GO:…	K00147	3KQW3	E	sp|O65361|P5CS_MESCR Delta-1-pyrroline-5-carboxylate synthase OS=Mesembryanthemum crystallinum OX=3544 GN=P5CS PE=2 SV=1	XP_020258709.1 delta-1-pyrroline-5-carboxylate synthase-like [Asparagus officinalis]	GO:0000003//reproduction;GO:0001101//response to acid chemical;GO:0003006//developmental process involved in reproduction;GO:0006082//organic acid metabolic process;GO:0006520//cellular amino acid metabolic process;GO:0006560//proline metabolic process;GO:0006561//proline biosynthetic process;GO:0006807//nitrogen compound metabolic process;GO:0006950//response to stress;GO:0006970//response to os…	GO:0005575//cellular_component;GO:0005622//intracellular anatomical structure;GO:0005623//obsolete cell;GO:0005737//cytoplasm;GO:0005829//cytosol;GO:0005911//cell-cell junction;GO:0009506//plasmodesma;GO:0009507//chloroplast;GO:0009536//plastid;GO:0016020//membrane;GO:0030054//cell junction;GO:0043226//organelle;GO:0043227//membrane-bounded organelle;GO:0043229//intracellular organelle;GO:0043231…	GO:0003674//molecular_function;GO:0003824//catalytic activity;GO:0004350//glutamate-5-semialdehyde dehydrogenase activity;GO:0016491//oxidoreductase activity;GO:0016620//oxidoreductase activity, acting on the aldehyde or oxo group of donors, NAD or NADP as acceptor;GO:0016903//oxidoreductase activity, acting on the aldehyde or oxo group of donors;GO:0017084//delta1-pyrroline-5-carboxylate synthet…	ko00330(Arginine and proline metabolism)
R5CR	LOC109849064	104.793538180685	1.87049810145858	0.381423765416727	4.90398939723892	9.39095606355068e-07	2.11900541370871e-05	Up Regulation	NC_033800.1	53283332	53292962	-	1124	LOC109849064	GO:0003674;GO:0003824;GO:0004735;GO:0005575;GO:0005618;GO:0005622;GO:0005623;GO:0005737;GO:0006950;GO:0006970;GO:0008150;GO:0008152;GO:0009266;GO:0009408;GO:0009628;GO:0009651;GO:0016491;GO:0016645;GO:0016646;GO:0030312;GO:0044424;GO:0044464;GO:0050896;GO:0055114;GO:0071944	K00286	3KTUA	E	sp|P54904|P5CR1_ARATH Pyrroline-5-carboxylate reductase OS=Arabidopsis thaliana OX=3702 GN=PROC1 PE=2 SV=1	XP_020274430.1 pyrroline-5-carboxylate reductase [Asparagus officinalis]	GO:0006950//response to stress;GO:0006970//response to osmotic stress;GO:0008150//biological_process;GO:0008152//metabolic process;GO:0009266//response to temperature stimulus;GO:0009408//response to heat;GO:0009628//response to abiotic stimulus;GO:0009651//response to salt stress;GO:0050896//response to stimulus;GO:0055114//obsolete oxidation-reduction process;	GO:0005575//cellular_component;GO:0005618//cell wall;GO:0005622//intracellular anatomical structure;GO:0005623//obsolete cell;GO:0005737//cytoplasm;GO:0030312//external encapsulating structure;GO:0044424//obsolete intracellular part;GO:0044464//obsolete cell part;GO:0071944//cell periphery;	GO:0003674//molecular_function;GO:0003824//catalytic activity;GO:0004735//pyrroline-5-carboxylate reductase activity;GO:0016491//oxidoreductase activity;GO:0016645//oxidoreductase activity, acting on the CH-NH group of donors;GO:0016646//oxidoreductase activity, acting on the CH-NH group of donors, NAD or NADP as acceptor;	ko00330(Arginine and proline metabolism)
PAL	LOC109826061	6500.82627263846	1.45461267011706	0.221980190788834	6.5528940440492	5.64325589763881e-11	3.38467925499349e-09	Up Regulation	NC_033803.1	73224083	73227697	-	1970	LOC109826061	GO:0001101;GO:0003674;GO:0003824;GO:0006464;GO:0006508;GO:0006511;GO:0006725;GO:0006807;GO:0008150;GO:0008152;GO:0009056;GO:0009057;GO:0009058;GO:0009636;GO:0009698;GO:0009699;GO:0009719;GO:0009725;GO:0009739;GO:0009987;GO:0010033;GO:0010243;GO:0014070;GO:0016598;GO:0016829;GO:0016840;GO:0016841;GO:0019438;GO:0019538;GO:0019748;GO:0019941;GO:0030163;GO:0033993;GO:0036211;GO:0042221;GO:0042493;GO:…	K10775	3G9T5	Q	sp|A0A2H5AIW0|PAL1_NARPS Phenylalanine ammonia-lyase 1 OS=Narcissus pseudonarcissus OX=39639 GN=PAL1 PE=2 SV=1	XP_020248601.1 LOW QUALITY PROTEIN: phenylalanine ammonia-lyase-like [Asparagus officinalis]	GO:0001101//response to acid chemical;GO:0006464//cellular protein modification process;GO:0006508//proteolysis;GO:0006511//ubiquitin-dependent protein catabolic process;GO:0006725//cellular aromatic compound metabolic process;GO:0006807//nitrogen compound metabolic process;GO:0008150//biological_process;GO:0008152//metabolic process;GO:0009056//catabolic process;GO:0009057//macromolecule catabol…	-	GO:0003674//molecular_function;GO:0003824//catalytic activity;GO:0016829//lyase activity;GO:0016840//carbon-nitrogen lyase activity;GO:0016841//ammonia-lyase activity;GO:0045548//phenylalanine ammonia-lyase activity;	ko00940(Phenylpropanoid biosynthesis);ko00360(Phenylalanine metabolism)
	LOC109836322	998.958045017408	1.36131520146296	0.341889977182408	3.98173474601935	6.84141061497712e-05	0.000810722419147671	Up Regulation	NC_033797.1	1693581	1696728	-	2392	LOC109836322	GO:0001101;GO:0003674;GO:0003824;GO:0005575;GO:0005622;GO:0005623;GO:0005737;GO:0005829;GO:0006082;GO:0006464;GO:0006508;GO:0006511;GO:0006725;GO:0006807;GO:0006950;GO:0006979;GO:0007275;GO:0008150;GO:0008152;GO:0009056;GO:0009057;GO:0009058;GO:0009314;GO:0009411;GO:0009414;GO:0009415;GO:0009416;GO:0009555;GO:0009628;GO:0009636;GO:0009696;GO:0009698;GO:0009699;GO:0009719;GO:0009725;GO:0009739;GO:…	K10775	3KVPG	Q	sp|A0A2H5AIY6|PAL2_NARPS Phenylalanine ammonia-lyase 2 OS=Narcissus pseudonarcissus OX=39639 GN=PAL2 PE=2 SV=1	XP_020259774.1 phenylalanine ammonia-lyase-like [Asparagus officinalis]	GO:0001101//response to acid chemical;GO:0006082//organic acid metabolic process;GO:0006464//cellular protein modification process;GO:0006508//proteolysis;GO:0006511//ubiquitin-dependent protein catabolic process;GO:0006725//cellular aromatic compound metabolic process;GO:0006807//nitrogen compound metabolic process;GO:0006950//response to stress;GO:0006979//response to oxidative stress;GO:000727…	GO:0005575//cellular_component;GO:0005622//intracellular anatomical structure;GO:0005623//obsolete cell;GO:0005737//cytoplasm;GO:0005829//cytosol;GO:0032991//protein-containing complex;GO:0044424//obsolete intracellular part;GO:0044444//obsolete cytoplasmic part;GO:0044464//obsolete cell part;	GO:0003674//molecular_function;GO:0003824//catalytic activity;GO:0016829//lyase activity;GO:0016840//carbon-nitrogen lyase activity;GO:0016841//ammonia-lyase activity;GO:0045548//phenylalanine ammonia-lyase activity;	ko00940(Phenylpropanoid biosynthesis);ko00360(Phenylalanine metabolism)
TYDC	LOC109836364	261.410823886724	2.52694454062021	0.273015757066074	9.25567288780569	2.12885234466867e-20	5.85507259828592e-18	Up Regulation	NC_033797.1	2974963	2983779	+	785	LOC109836364	GO:0003674;GO:0003824;GO:0006082;GO:0006520;GO:0006558;GO:0006559;GO:0006725;GO:0006807;GO:0006950;GO:0008150;GO:0008152;GO:0009056;GO:0009063;GO:0009072;GO:0009074;GO:0009611;GO:0009987;GO:0016054;GO:0017144;GO:0019439;GO:0019752;GO:0042737;GO:0043436;GO:0044237;GO:0044238;GO:0044248;GO:0044281;GO:0044282;GO:0046395;GO:0050896;GO:0071704;GO:1901360;GO:1901361;GO:1901564;GO:1901565;GO:1901575;GO:…	-	3KRR3	E	sp|A0A2H5AIY2|TYDC2_NARPS Tyrosine decarboxylase 2 OS=Narcissus pseudonarcissus OX=39639 GN=TYDC2 PE=2 SV=1	XP_020259838.1 tyrosine decarboxylase 1-like isoform X4 [Asparagus officinalis]	GO:0006082//organic acid metabolic process;GO:0006520//cellular amino acid metabolic process;GO:0006558//L-phenylalanine metabolic process;GO:0006559//L-phenylalanine catabolic process;GO:0006725//cellular aromatic compound metabolic process;GO:0006807//nitrogen compound metabolic process;GO:0006950//response to stress;GO:0008150//biological_process;GO:0008152//metabolic process;GO:0009056//catab…	-	GO:0003674//molecular_function;GO:0003824//catalytic activity;GO:1990055//phenylacetaldehyde synthase activity;	-
	LOC109840915	1548.87122869866	2.22534431254731	0.629378591601627	3.53578012064933	0.000406572942971946	0.0035029706805734	Up Regulation	NC_033798.1	118740408	118753196	+	1885	LOC109840915	GO:0003674;GO:0003824;GO:0006082;GO:0006520;GO:0006558;GO:0006559;GO:0006725;GO:0006807;GO:0006950;GO:0008150;GO:0008152;GO:0009056;GO:0009063;GO:0009072;GO:0009074;GO:0009611;GO:0009987;GO:0016054;GO:0017144;GO:0019439;GO:0019752;GO:0042737;GO:0043436;GO:0044237;GO:0044238;GO:0044248;GO:0044281;GO:0044282;GO:0046395;GO:0050896;GO:0071704;GO:1901360;GO:1901361;GO:1901564;GO:1901565;GO:1901575;GO:…	K01593	3KRR3	E	sp|A0A2H5AIY2|TYDC2_NARPS Tyrosine decarboxylase 2 OS=Narcissus pseudonarcissus OX=39639 GN=TYDC2 PE=2 SV=1	XP_020265332.1 tyrosine decarboxylase 1 [Asparagus officinalis]	GO:0006082//organic acid metabolic process;GO:0006520//cellular amino acid metabolic process;GO:0006558//L-phenylalanine metabolic process;GO:0006559//L-phenylalanine catabolic process;GO:0006725//cellular aromatic compound metabolic process;GO:0006807//nitrogen compound metabolic process;GO:0006950//response to stress;GO:0008150//biological_process;GO:0008152//metabolic process;GO:0009056//catab…	-	GO:0003674//molecular_function;GO:0003824//catalytic activity;GO:1990055//phenylacetaldehyde synthase activity;	ko00965(Betalain biosynthesis);ko00950(Isoquinoline alkaloid biosynthesis);ko00380(Tryptophan metabolism);ko00360(Phenylalanine metabolism);ko00350(Tyrosine metabolism)
BCAT	LOC109822828	117.047581752474	-2.09928	0.611330767825272	-3.43395	0.000594854600299719	0.00477347068768782	Down Regulation	NC_033801.1	64383630	64431657	-	1673	LOC109822828	-	K00826	3KXCM	E	sp|K7QHS5|BCAT2_HUMLU Branched-chain amino acid aminotransferase 2, chloroplastic OS=Humulus lupulus OX=3486 GN=BCAT2 PE=1 SV=1	XP_020244674.1 branched-chain-amino-acid aminotransferase 5, chloroplastic-like [Asparagus officinalis]	-	-	-	ko00966(Glucosinolate biosynthesis);ko00770(Pantothenate and CoA biosynthesis);ko00290(Valine, leucine and isoleucine biosynthesis);ko00280(Valine, leucine and isoleucine degradation);ko00270(Cysteine and methionine metabolism)
	LOC109834311	1780.33797688761	-3.43577	0.723189515459456	-4.75085	2.02558485031804e-06	4.08035743466558e-05	Down Regulation	NC_033796.1	71048792	71063200	+	1912	LOC109834311	GO:0003674;GO:0003824;GO:0004084;GO:0005575;GO:0005622;GO:0005623;GO:0005737;GO:0005739;GO:0008150;GO:0008483;GO:0009507;GO:0009536;GO:0009987;GO:0016740;GO:0016769;GO:0043226;GO:0043227;GO:0043229;GO:0043231;GO:0044424;GO:0044444;GO:0044464;GO:0071554;GO:0071669	K00826	3KM8W	E	sp|K7QHS5|BCAT2_HUMLU Branched-chain amino acid aminotransferase 2, chloroplastic OS=Humulus lupulus OX=3486 GN=BCAT2 PE=1 SV=1	XP_020257895.1 branched-chain-amino-acid aminotransferase 5, chloroplastic-like isoform X4 [Asparagus officinalis]	GO:0008150//biological_process;GO:0009987//cellular process;GO:0071554//cell wall organization or biogenesis;GO:0071669//plant-type cell wall organization or biogenesis;	GO:0005575//cellular_component;GO:0005622//intracellular anatomical structure;GO:0005623//obsolete cell;GO:0005737//cytoplasm;GO:0005739//mitochondrion;GO:0009507//chloroplast;GO:0009536//plastid;GO:0043226//organelle;GO:0043227//membrane-bounded organelle;GO:0043229//intracellular organelle;GO:0043231//intracellular membrane-bounded organelle;GO:0044424//obsolete intracellular part;GO:0044444//o…	GO:0003674//molecular_function;GO:0003824//catalytic activity;GO:0004084//branched-chain-amino-acid transaminase activity;GO:0008483//transaminase activity;GO:0016740//transferase activity;GO:0016769//transferase activity, transferring nitrogenous groups;	ko00966(Glucosinolate biosynthesis);ko00770(Pantothenate and CoA biosynthesis);ko00290(Valine, leucine and isoleucine biosynthesis);ko00280(Valine, leucine and isoleucine degradation);ko00270(Cysteine and methionine metabolism)
	LOC109851322	31.6585838215063	-3.28105	0.854531985870726	-3.83959	0.000123241084416848	0.00132913079034945	Down Regulation	NC_033801.1	61343605	61375405	-	1748	LOC109851322	GO:0003674;GO:0003824;GO:0004084;GO:0005575;GO:0005622;GO:0005623;GO:0005737;GO:0005739;GO:0008150;GO:0008483;GO:0009507;GO:0009536;GO:0009987;GO:0016740;GO:0016769;GO:0043226;GO:0043227;GO:0043229;GO:0043231;GO:0044424;GO:0044444;GO:0044464;GO:0071554;GO:0071669	K00826	3KM8W	E	sp|K7QHS5|BCAT2_HUMLU Branched-chain amino acid aminotransferase 2, chloroplastic OS=Humulus lupulus OX=3486 GN=BCAT2 PE=1 SV=1	XP_020276984.1 branched-chain-amino-acid aminotransferase 5, chloroplastic-like [Asparagus officinalis]	GO:0008150//biological_process;GO:0009987//cellular process;GO:0071554//cell wall organization or biogenesis;GO:0071669//plant-type cell wall organization or biogenesis;	GO:0005575//cellular_component;GO:0005622//intracellular anatomical structure;GO:0005623//obsolete cell;GO:0005737//cytoplasm;GO:0005739//mitochondrion;GO:0009507//chloroplast;GO:0009536//plastid;GO:0043226//organelle;GO:0043227//membrane-bounded organelle;GO:0043229//intracellular organelle;GO:0043231//intracellular membrane-bounded organelle;GO:0044424//obsolete intracellular part;GO:0044444//o…	GO:0003674//molecular_function;GO:0003824//catalytic activity;GO:0004084//branched-chain-amino-acid transaminase activity;GO:0008483//transaminase activity;GO:0016740//transferase activity;GO:0016769//transferase activity, transferring nitrogenous groups;	ko00966(Glucosinolate biosynthesis);ko00770(Pantothenate and CoA biosynthesis);ko00290(Valine, leucine and isoleucine biosynthesis);ko00280(Valine, leucine and isoleucine degradation);ko00270(Cysteine and methionine metabolism)
GSS	LOC109831772	85.7131421738358	2.16916820600667	0.418394441520801	5.18450531541975	2.1658896884887e-07	5.89507119520378e-06	Up Regulation	NC_033795.1	80186582	80193720	-	1928	LOC109831772	-	K13832	3KT50	E	sp|Q9SQT8|DHQSD_ARATH Bifunctional 3-dehydroquinate dehydratase/shikimate dehydrogenase, chloroplastic OS=Arabidopsis thaliana OX=3702 GN=EMB3004 PE=1 SV=1	XP_020254772.1 bifunctional 3-dehydroquinate dehydratase/shikimate dehydrogenase, chloroplastic-like [Asparagus officinalis]	-	-	-	ko00400(Phenylalanine, tyrosine and tryptophan biosynthesis)
GR	LOC109834509	921.710234796069	0.348459625031666	0.148646308473834	2.34421983707053	0.019066929252517	0.0723788108599529	Nodiff	NC_033796.1	97251867	97259927	+	1955	LOC109834509	GO:0000166;GO:0000302;GO:0000305;GO:0003674;GO:0003824;GO:0004362;GO:0005488;GO:0005507;GO:0005524;GO:0005575;GO:0005622;GO:0005623;GO:0005737;GO:0005739;GO:0006950;GO:0006979;GO:0008144;GO:0008150;GO:0008152;GO:0009507;GO:0009532;GO:0009536;GO:0009570;GO:0009636;GO:0009987;GO:0010035;GO:0015036;GO:0015037;GO:0015038;GO:0016209;GO:0016491;GO:0016651;GO:0016667;GO:0016668;GO:0017076;GO:0019725;GO:…	K00383	3KUHA	Q	sp|P42770|GSHRP_ARATH Glutathione reductase, chloroplastic OS=Arabidopsis thaliana OX=3702 GN=EMB2360 PE=2 SV=1	XP_020258136.1 glutathione reductase, chloroplastic [Asparagus officinalis]	GO:0000302//response to reactive oxygen species;GO:0000305//response to oxygen radical;GO:0006950//response to stress;GO:0006979//response to oxidative stress;GO:0008150//biological_process;GO:0008152//metabolic process;GO:0009636//response to toxic substance;GO:0009987//cellular process;GO:0010035//response to inorganic substance;GO:0019725//cellular homeostasis;GO:0042221//response to chemical;…	GO:0005575//cellular_component;GO:0005622//intracellular anatomical structure;GO:0005623//obsolete cell;GO:0005737//cytoplasm;GO:0005739//mitochondrion;GO:0009507//chloroplast;GO:0009532//plastid stroma;GO:0009536//plastid;GO:0009570//chloroplast stroma;GO:0043226//organelle;GO:0043227//membrane-bounded organelle;GO:0043229//intracellular organelle;GO:0043231//intracellular membrane-bounded organ…	GO:0000166//nucleotide binding;GO:0003674//molecular_function;GO:0003824//catalytic activity;GO:0004362//glutathione-disulfide reductase (NADPH) activity;GO:0005488//binding;GO:0005507//copper ion binding;GO:0005524//ATP binding;GO:0008144//obsolete drug binding;GO:0015036//disulfide oxidoreductase activity;GO:0015037//protein-disulfide reductase activity;GO:0015038//glutathione disulfide oxidore…	ko00480(Glutathione metabolism)
	LOC109848531	633.988294953617	3.14001353971998	0.301945830293402	10.3992611412081	2.49863054751882e-25	1.22255362552677e-22	Up Regulation	NC_033800.1	68097472	68106103	+	1843	LOC109848531	GO:0000302;GO:0000305;GO:0003674;GO:0003824;GO:0004362;GO:0005575;GO:0005622;GO:0005623;GO:0005737;GO:0005777;GO:0006950;GO:0006979;GO:0008150;GO:0008152;GO:0009636;GO:0009987;GO:0010035;GO:0015036;GO:0015037;GO:0015038;GO:0016209;GO:0016491;GO:0016651;GO:0016667;GO:0016668;GO:0019725;GO:0042221;GO:0042579;GO:0042592;GO:0043226;GO:0043227;GO:0043229;GO:0043231;GO:0044424;GO:0044444;GO:0044464;GO:…	K00383	3KNNT	Q	sp|P48642|GSHRC_ORYSJ Glutathione reductase, cytosolic OS=Oryza sativa subsp. japonica OX=39947 GN=GRC2 PE=2 SV=2	XP_020273661.1 glutathione reductase, cytosolic-like [Asparagus officinalis]	GO:0000302//response to reactive oxygen species;GO:0000305//response to oxygen radical;GO:0006950//response to stress;GO:0006979//response to oxidative stress;GO:0008150//biological_process;GO:0008152//metabolic process;GO:0009636//response to toxic substance;GO:0009987//cellular process;GO:0010035//response to inorganic substance;GO:0019725//cellular homeostasis;GO:0042221//response to chemical;…	GO:0005575//cellular_component;GO:0005622//intracellular anatomical structure;GO:0005623//obsolete cell;GO:0005737//cytoplasm;GO:0005777//peroxisome;GO:0042579//microbody;GO:0043226//organelle;GO:0043227//membrane-bounded organelle;GO:0043229//intracellular organelle;GO:0043231//intracellular membrane-bounded organelle;GO:0044424//obsolete intracellular part;GO:0044444//obsolete cytoplasmic part;…	GO:0003674//molecular_function;GO:0003824//catalytic activity;GO:0004362//glutathione-disulfide reductase (NADPH) activity;GO:0015036//disulfide oxidoreductase activity;GO:0015037//protein-disulfide reductase activity;GO:0015038//glutathione disulfide oxidoreductase activity;GO:0016209//antioxidant activity;GO:0016491//oxidoreductase activity;GO:0016651//oxidoreductase activity, acting on NAD(P)H…	ko00480(Glutathione metabolism)

## Sheet: DAMs 
Table S3. DAMs associated with amino acid metabolism
Index	Compounds	Class I	Class II	Formula	Q1 (Da)	Q3 (Da)	Molecular weight (Da)	Ionization model	Level	CAS	cpd_ID	P1	P2	P3	N1	N2	N3	PS1	PS2	PS3	NS1	NS2	NS3	QC01	QC02	QC03	kegg_map	NS_vs_N_VIP	NS_vs_N_P-value	NS_vs_N_Fold_Change	NS_vs_N_Log2FC	NS_vs_N_Type	PS_vs_N_VIP	PS_vs_N_P-value	PS_vs_N_Fold_Change	PS_vs_N_Log2FC	PS_vs_N_Type	PS_vs_NS_VIP	PS_vs_NS_P-value	PS_vs_NS_Fold_Change	PS_vs_NS_Log2FC	PS_vs_NS_Type	P_vs_N_VIP	P_vs_N_P-value	P_vs_N_Fold_Change	P_vs_N_Log2FC	P_vs_N_Type
mws2125	Phosphoenolpyruvic acid	Organic acids	Organic acids	C3H4KO6P	166.98	-	205.938	[M-K]-	2	4265-07-0	--	162324.0	169790.0	153994.0	126270.0	162780.0	121102.0	197070.0	213540.0	191391.0	15653.0	18671.0	16595.0	31122.0	75833.0	62953.0	-	1.33186	0.0115012	0.124147	-3.00988	down	1.27993	0.0230299	1.46775	0.553607	insig	1.3712	0.0010976	11.8227	3.56349	up	0.92855	0.184879	1.18519	0.245118	insig
mws0001	L-Asparagine Anhydrous	Amino acids and derivatives	Amino acids and derivatives	C4H8N2O3	133.06	-	132.054	[M+H]+	2	70-47-3	C00152	348210.0	154730.0	532030.0	209100.0	349080.0	319410.0	4891890.0	4429500.0	4581150.0	1850790.0	1609900.0	1628000.0	674960.0	942970.0	515270.0	ko00250,ko00460,ko00970,ko01100,ko01110,ko01230	1.31573	0.000444412	5.79848	0	up	1.42251	0.000376932	15.8417	3.98566	up	1.36552	0.000233452	2.73205	0	up	0.133244	0.688492	1.17933	0.23797	insig
mws0219	L-AsparticAcid	Amino acids and derivatives	Amino acids and derivatives	C4H7NO4	132.03	-	133.038	[M-H]-	1	56-84-8	C00049	8219800.0	7789500.0	9528000.0	8179600.0	11194000.0	10648000.0	8254000.0	8153000.0	8242000.0	2635900.0	2472600.0	2880000.0	7487300.0	11183000.0	11138000.0	ko00220,ko00250,ko00260,ko00261,ko00270,ko00300,ko00340,ko00410,ko00460,ko00470,ko00710,ko00760,ko00770,ko00970,ko00999,ko01100,ko01110,ko01200,ko01210,ko01230,ko01240,ko02010	1.32217	0.0144162	0.266092	-1.91	down	0.996682	0.193051	0.821042	-0.284472	insig	1.36858	0.000198331	3.08556	1.62553	up	0.771701	0.250668	0.850631	-0.233395	insig
mws0230	L-(-)-Threonine	Amino acids and derivatives	Amino acids and derivatives	C4H9NO3	120.07	-	119.058	[M+H]+	2	72-19-5	C00188	22200.0	29425.3	24974.0	75015.0	27691.0	74079.0	471639.0	511890.0	539920.0	223929.0	229039.0	228910.0	22714.0	46999.0	36912.0	ko00260,ko00261,ko00290,ko00470,ko00860,ko00970,ko01100,ko01110,ko01230,ko02010	1.21723	0.00793501	3.8571	1.94752	up	1.37433	8.55012e-05	8.61752	3.10727	up	1.36539	0.00470929	2.2342	1.15976	up	1.02028	0.163789	0.433291	-1.20659	down
pme1086	Glutathione reduced form	Amino acids and derivatives	Amino acids and derivatives	C10H17N3O6S	306.08	-	307.084	[M-H]-	1	70-18-8	C00051	1322390.0	1454784.0	1687820.0	456880.0	462600.0	449230.0	650742.0	787454.0	729790.0	147874.0	130520.0	141547.0	151130.0	250800.0	203760.0	ko00270,ko00480,ko01100,ko01240,ko02010	1.33642	2.06887e-06	0.306815	-1.70456	down	1.39231	0.0205821	1.58396	0.663539	insig	1.3679	0.00408835	5.1626	2.3681	up	1.36259	0.0104655	3.26219	1.70584	up
mws4134	Oxidized Glutathione	Amino acids and derivatives	Amino acids and derivatives	C20H32N6O12S2	611.14	-	612.152	[M-H]-	1	121-24-4	--	1183000.0	1052980.0	1024900.0	506240.0	768650.0	683860.0	905300.0	897040.0	1051900.0	3164200.0	3316200.0	3137280.0	707640.0	971020.0	1073000.0	-	1.32579	2.60839e-05	4.91011	2.29576	up	1.17144	0.0395587	1.45717	0.543173	insig	1.36394	8.04313e-06	0.29677	-1.75258	down	1.22669	0.0135315	1.66478	0.735328	insig
pme1002	L-Tyramine	Amino acids and derivatives	Amino acids and derivatives	C8H11NO	138.09	-	137.084	[M+H]+	2	51-67-2	C00483	4205800.0	4430500.0	4593300.0	2144600.0	2642700.0	2521300.0	1640100.0	19396100.0	19845900.0	4285000.0	5328700.0	5296700.0	3548700.0	3510400.0	3426400.0	ko00350,ko00950,ko01100,ko01110,ko01240	1.29358	0.00872377	2.04012	1.02865	up	0.872165	0.202844	5.5937	2.4838	insig	0.425246	0.285359	2.74185	1.45515	insig	1.33738	0.000676839	1.81014	0.856102	insig
mws0250	L-(-)-Tyrosine	Amino acids and derivatives	Amino acids and derivatives	C9H11NO3	182.08	-	181.074	[M+H]+	1	60-18-4	C00082	2948400.0	1911400.0	2279600.0	1557170.0	1928580.0	1181100.0	1627100.0	1970700.0	1687700.0	463700.0	498500.0	461500.0	2055700.0	2072700.0	2189700.0	ko00130,ko00261,ko00350,ko00360,ko00400,ko00460,ko00730,ko00940,ko00950,ko00965,ko00966,ko00970,ko00999,ko01100,ko01110,ko01210,ko01230,ko01240	1.29877	0.0372476	0.305067	-1.7128	down	0.597221	0.455762	1.13256	0.179591	insig	1.36607	0.00617296	3.71251	1.89239	up	1.03909	0.0986017	1.52981	0.613354	insig
pmp001213	Phenylalanine	Amino acids and derivatives	Amino acids and derivatives	C9H11NO2	166.09	-	165.079	[M+H]+	1	63-91-2	C00079	45417000.0	50702000.0	42774000.0	47643000.0	53469000.0	50662000.0	43893000.0	47907000.0	41425000.0	1659000.0	1833000.0	1581000.0	41329000.0	44537000.0	45681000.0	ko00360,ko00400,ko00460,ko00470,ko00940,ko00960,ko00966,ko00970,ko00996,ko00999,ko01100,ko01110,ko01210,ko01230,ko02010	1.3385	0.00115866	0.0334247	-4.90294	down	1.10796	0.071705	0.877785	-0.18806	insig	1.37195	0.00192276	26.2616	4.71488	up	0.83615	0.216351	0.91513	-0.127951	insig
mws2213	Cinnamic acid	Phenolic acids	Phenolic acids	C9H8O2	147.05	-	148.052	[M-H]-	2	140-10-3	C00423	8817.9	7391.9	8030.8	8608.8	7449.9	8692.5	22125.3	21159.0	19731.1	8763.8	9127.8	9275.5	9005.1	5886.1	5936.7	ko00130,ko00360,ko00940,ko00996,ko00999,ko01100,ko01110	0.898346	0.172485	1.09761	0.134362	insig	1.42057	0.000376323	2.54595	1.34821	up	1.36799	0.00234511	2.31955	1.21384	up	0.186933	0.782044	0.979371	-0.0300731	insig
mws0256	L-Valine	Amino acids and derivatives	Amino acids and derivatives	C5H11NO2	118.09	-	117.079	[M+H]+	2	72-18-4	C00183	25771000.0	24638000.0	36060000.0	24355000.0	35923000.0	34902000.0	14355000.0	14617000.0	13520000.0	5003000.0	5696000.0	6294000.0	33312000.0	33010000.0	32885000.0	ko00280,ko00290,ko00460,ko00770,ko00966,ko00970,ko01100,ko01110,ko01210,ko01230,ko01240,ko02010	1.32138	0.018701	0.178535	-2.48572	down	1.36462	0.0406194	0.446438	-1.16347	down	1.35719	7.67055e-05	2.50056	1.32225	up	0.363707	0.605283	0.908479	-0.138475	insig
mws0227	L-Leucine	Amino acids and derivatives	Amino acids and derivatives	C6H13NO2	132.1	-	131.095	[M+H]+	1	61-90-5	C00123	65907000.0	38554000.0	150690000.0	19585000.0	21169000.0	21692000.0	72049000.0	62512000.0	77195000.0	32889000.0	34627000.0	35105000.0	56171000.0	57430000.0	57174000.0	ko00280,ko00290,ko00966,ko00970,ko01100,ko01110,ko01210,ko01230,ko02010	1.32444	0.000135193	1.64336	0.716645	insig	1.42303	0.00646408	3.39103	1.76172	up	1.35104	0.0121331	2.06348	1.04508	up	1.1647	0.197344	4.08595	2.03067	up
mws0258	L-Isoleucine	Amino acids and derivatives	Amino acids and derivatives	C6H13NO2	132.1	-	131.095	[M+H]+	1	73-32-5	C00407	115660000.0	117470000.0	126180000.0	85619000.0	89528000.0	106720000.0	36580000.0	36560000.0	39880000.0	14630000.0	15400000.0	17730000.0	147790000.0	146550000.0	136790000.0	ko00280,ko00290,ko00460,ko00960,ko00966,ko00970,ko01100,ko01110,ko01210,ko01230,ko02010	1.33262	0.0059924	0.169442	-2.56114	down	1.41406	0.0112418	0.400969	-1.31844	down	1.35755	0.000135547	2.36642	1.2427	up	1.18218	0.0389408	1.27475	0.350215	insig
pmf0585	DL-Proline	Amino acids and derivatives	Amino acids and derivatives	C5H9NO2	116.07	-	115.063	[M+H]+	1	609-36-9	C16435	5288200.0	5628000.0	5946000.0	3723800.0	3757100.0	4988200.0	61490000.0	63695400.0	55829000.0	11163000.0	9218100.0	9952700.0	9153900.0	9239100.0	9239500.0	-	1.29778	0.00154562	2.43272	1.28257	up	1.42801	0.00130682	14.517	3.85968	up	1.36895	0.00132542	5.96742	2.57711	up	1.14428	0.0542376	1.35232	0.435435	insig
pme0193	L-Glutamine	Amino acids and derivatives	Amino acids and derivatives	C5H10N2O3	147.08	-	146.069	[M+H]+	1	56-85-9	C00064	179670.0	89293.0	134430.0	97247.0	144370.0	133010.0	1458910.0	3217800.0	1417930.0	206980.0	219530.0	333070.0	188740.0	187950.0	183810.0	ko00220,ko00230,ko00240,ko00250,ko00470,ko00630,ko00750,ko00910,ko00970,ko01100,ko01230,ko01232,ko01240,ko02010	1.17395	0.0719963	2.02756	1.01975	up	1.4003	0.0846078	16.2686	4.02401	up	1.3131	0.0949262	8.0237	3.00427	up	0.155788	0.767453	1.07679	0.106731	insig
pme0014	L-Glutamic acid	Amino acids and derivatives	Amino acids and derivatives	C5H9NO4	148.06	-	147.053	[M+H]+	1	56-86-0	C00025	34850000.0	38856000.0	26086000.0	20106000.0	20800000.0	19330000.0	19138000.0	19993000.0	18861000.0	6223000.0	5044000.0	6904000.0	90876000.0	85909000.0	81498000.0	ko00220,ko00250,ko00330,ko00332,ko00340,ko00430,ko00470,ko00480,ko00524,ko00630,ko00650,ko00660,ko00860,ko00910,ko00970,ko01100,ko01110,ko01200,ko01210,ko01230,ko01240,ko02010	1.32226	5.31606e-05	0.301663	-1.72899	down	0.812249	0.244505	0.962747	-0.0547721	insig	1.35522	0.000115617	3.19146	1.67422	up	1.2285	0.0711754	1.65668	0.728298	insig
mws0260	L-(+)-Arginine	Amino acids and derivatives	Amino acids and derivatives	C6H14N4O2	175.12	-	174.112	[M+H]+	1	74-79-3	C00062	101620.0	87562.0	109420.0	128710.0	145470.0	127390.0	1217980.0	1274420.0	1166610.0	330170.0	351320.0	404510.0	160490.0	139030.0	181210.0	ko00220,ko00261,ko00330,ko00470,ko00970,ko01100,ko01110,ko01230,ko02010,ko04148	1.32559	0.00632957	2.70439	1.4353	up	1.43082	0.000570041	9.11176	3.18773	up	1.36504	5.22242e-05	3.36925	1.75243	up	1.20955	0.0168329	0.743586	-0.427428	insig
mws0017	Spermidine	Alkaloids	Phenolamine	C7H19N3	146.17	-	145.158	[M+H]+	2	124-20-9	C00315	13327000.0	7054000.0	15685000.0	17461000.0	11099000.0	14131000.0	115604000.0	163162000.0	146519000.0	54193000.0	49753900.0	51049000.0	13152000.0	14507000.0	14481000.0	ko00330,ko00410,ko00480,ko00940,ko01100,ko02010	1.31222	0.000150399	3.63065	1.86023	up	1.41856	0.0107007	9.96194	3.31643	up	1.34223	0.0222787	2.74385	1.4562	up	0.464576	0.527418	0.844815	-0.243293	insig
mws0018	Spermine	Alkaloids	Phenolamine	C10H26N4	203.22	-	202.216	[M+H]+	2	71-44-3	C00750	13496000.0	16537000.0	16366000.0	17432000.0	17634000.0	17692000.0	381328000.0	382384000.0	391696000.0	48342000.0	48781000.0	49360000.0	12965000.0	16623000.0	20091000.0	ko00330,ko00410,ko00480,ko00770,ko01100,ko01240	1.33896	3.11844e-05	2.77651	1.47327	up	1.43235	7.96177e-05	21.9001	4.45287	up	1.37275	8.51668e-05	7.88766	2.9796	up	0.98338	0.163866	0.879469	-0.185296	insig
