# Supplementary material for: Peribacillus simplex P10 Enhances Salt Tolerance in Asparagus by Modulating Amino Acid and Phenylpropanoid Metabolism
Source: Plants (Basel). 2026 Jun 15;15(12):1848. doi: 10.3390/plants15121848 (PMC13306513; doi:10.3390/plants15121848)
Supplement: Supplementary file 1 [file plants-15-01848-s001.zip › table S4 DEGs and DAMs involved in phenylpropanoid and flavonoid metabolism.xlsx]

## Sheet: DEGs in N vs. NS
Table S4. DEGs associated with amino acid metabolism in N vs. NS
	id	baseMean	log2FoldChange	lfcSE	stat	pval	padj	Regulation	Chromosome	Start Site	End Site	Direction	Length	Name	GO	KEGG	eggNOG	eggNOG_Category	Swissprot	Description	BP	CC	MF	Pathway
CHS	LOC109833799	11.8658853055217	0.5516636054092	0.671779777109535	0.821197100905361	0.411534007605958	0.585841796343425	Nodiff	NC_033796.1	36672488	36674220	-	1635	LOC109833799	GO:0003674;GO:0003824;GO:0008150;GO:0008152;GO:0009058;GO:0009812;GO:0009813;GO:0016210;GO:0016740;GO:0016746;GO:0016747;GO:0071704;GO:1901576	K21385	4JIAE	H	sp|C4NF91|PKS5_ALOAR Octaketide synthase 3 OS=Aloe arborescens OX=45385 GN=PKS5 PE=1 SV=1	XP_020257203.1 octaketide synthase 3-like [Asparagus officinalis]	GO:0008150//biological_process;GO:0008152//metabolic process;GO:0009058//biosynthetic process;GO:0009812//flavonoid metabolic process;GO:0009813//flavonoid biosynthetic process;GO:0071704//organic substance metabolic process;GO:1901576//organic substance biosynthetic process;	-	GO:0003674//molecular_function;GO:0003824//catalytic activity;GO:0016210//naringenin-chalcone synthase activity;GO:0016740//transferase activity;GO:0016746//acyltransferase activity;GO:0016747//acyltransferase activity, transferring groups other than amino-acyl groups;	-
	LOC109850162	677.214042273708	1.11277309055313	0.210497232778004	5.28640246651932	1.24745278382842e-07	1.41611746743407e-06	Up Regulation	NC_033800.1	24623010	24627446	-	1520	LOC109850162	GO:0003674;GO:0003824;GO:0008150;GO:0008152;GO:0009058;GO:0009812;GO:0009813;GO:0016210;GO:0016740;GO:0016746;GO:0016747;GO:0071704;GO:1901576	K00660	4JIAE	H	sp|C4NF91|PKS5_ALOAR Octaketide synthase 3 OS=Aloe arborescens OX=45385 GN=PKS5 PE=1 SV=1	XP_020275699.1 LOW QUALITY PROTEIN: octaketide synthase 3-like [Asparagus officinalis]	GO:0008150//biological_process;GO:0008152//metabolic process;GO:0009058//biosynthetic process;GO:0009812//flavonoid metabolic process;GO:0009813//flavonoid biosynthetic process;GO:0071704//organic substance metabolic process;GO:1901576//organic substance biosynthetic process;	-	GO:0003674//molecular_function;GO:0003824//catalytic activity;GO:0016210//naringenin-chalcone synthase activity;GO:0016740//transferase activity;GO:0016746//acyltransferase activity;GO:0016747//acyltransferase activity, transferring groups other than amino-acyl groups;	ko04712(Circadian rhythm - plant);ko00941(Flavonoid biosynthesis)
CHI	LOC109821880	2955.88957666026	1.12236434235149	0.216731180660313	5.17860115435164	2.23555846495785e-07	2.42754205719568e-06	Up Regulation	NC_033801.1	126095035	126098773	+	617	LOC109821880	GO:0003674;GO:0003824;GO:0005575;GO:0005622;GO:0005623;GO:0005737;GO:0005783;GO:0008150;GO:0008152;GO:0009058;GO:0009628;GO:0009812;GO:0009813;GO:0012505;GO:0016853;GO:0016872;GO:0043226;GO:0043227;GO:0043229;GO:0043231;GO:0044424;GO:0044444;GO:0044464;GO:0045430;GO:0050896;GO:0071704;GO:0080167;GO:1901576	K01859	3KRI8	S	sp|A0A2U7XUE3|CHIL2_HUMLU Chalcone isomerase-like protein 2 OS=Humulus lupulus OX=3486 GN=CHIL2 PE=1 SV=1	XP_020243627.1 probable chalcone--flavonone isomerase 3 [Asparagus officinalis]	GO:0008150//biological_process;GO:0008152//metabolic process;GO:0009058//biosynthetic process;GO:0009628//response to abiotic stimulus;GO:0009812//flavonoid metabolic process;GO:0009813//flavonoid biosynthetic process;GO:0050896//response to stimulus;GO:0071704//organic substance metabolic process;GO:0080167//response to karrikin;GO:1901576//organic substance biosynthetic process;	GO:0005575//cellular_component;GO:0005622//intracellular anatomical structure;GO:0005623//obsolete cell;GO:0005737//cytoplasm;GO:0005783//endoplasmic reticulum;GO:0012505//endomembrane system;GO:0043226//organelle;GO:0043227//membrane-bounded organelle;GO:0043229//intracellular organelle;GO:0043231//intracellular membrane-bounded organelle;GO:0044424//obsolete intracellular part;GO:0044444//obsol…	GO:0003674//molecular_function;GO:0003824//catalytic activity;GO:0016853//isomerase activity;GO:0016872//intramolecular lyase activity;GO:0045430//chalcone isomerase activity;	ko00941(Flavonoid biosynthesis)
F3H	LOC109820207	11.1883181622005	1.18137643629551	0.777869454594948	1.51873354753425	0.128829578689269	0.258266356556075	Nodiff	NC_033801.1	91765394	91768370	-	1426	LOC109820207	GO:0003674;GO:0003824;GO:0008150;GO:0008152;GO:0009058;GO:0009314;GO:0009416;GO:0009628;GO:0009719;GO:0009725;GO:0009733;GO:0009812;GO:0009813;GO:0010033;GO:0016491;GO:0016705;GO:0016706;GO:0042221;GO:0042440;GO:0045431;GO:0046148;GO:0050896;GO:0051213;GO:0051552;GO:0051553;GO:0051554;GO:0051555;GO:0055114;GO:0071704;GO:0080167;GO:1901576;GO:1901615;GO:1901617	K05278	3GAY3	Q	sp|A0A4D6Q440|FLS1_CROXC Flavonol synthase 1 OS=Crocosmia x crocosmiiflora OX=1053288 GN=FLS1 PE=1 SV=1	XP_020241901.1 flavonol synthase/flavanone 3-hydroxylase-like [Asparagus officinalis]	GO:0008150//biological_process;GO:0008152//metabolic process;GO:0009058//biosynthetic process;GO:0009314//response to radiation;GO:0009416//response to light stimulus;GO:0009628//response to abiotic stimulus;GO:0009719//response to endogenous stimulus;GO:0009725//response to hormone;GO:0009733//response to auxin;GO:0009812//flavonoid metabolic process;GO:0009813//flavonoid biosynthetic process;GO…	-	GO:0003674//molecular_function;GO:0003824//catalytic activity;GO:0016491//oxidoreductase activity;GO:0016705//oxidoreductase activity, acting on paired donors, with incorporation or reduction of molecular oxygen;GO:0016706//2-oxoglutarate-dependent dioxygenase activity;GO:0045431//flavonol synthase activity;GO:0051213//dioxygenase activity;	ko00941(Flavonoid biosynthesis)
	LOC109834252	3.88251915056371	1.40729	1.04409391877271	1.34785927167378	0.177703649808082	0.327347221040182	Nodiff	NC_033796.1	62922026	62925505	+	1238	LOC109834252	-	-	3KUPH	Q	sp|Q9FFF6|JOX2_ARATH Jasmonate-induced oxygenase 2 OS=Arabidopsis thaliana OX=3702 GN=JOX2 PE=1 SV=1	XP_020257818.1 flavonol synthase/flavanone 3-hydroxylase-like [Asparagus officinalis]	-	-	-	-
DFR	LOC109843175	212.398081542536	1.96047730571137	0.224342880941394	8.73875425636312	2.35694938914309e-18	7.43182574737532e-17	Up Regulation	NC_033798.1	19203613	19207377	-	1474	LOC109843175	-	K13082	3KWZT	V	sp|P51106|DFRA_HORVU Dihydroflavonol 4-reductase OS=Hordeum vulgare OX=4513 GN=ANT18 PE=3 SV=1	XP_020267696.1 dihydroflavonol 4-reductase [Asparagus officinalis]	-	-	-	ko00941(Flavonoid biosynthesis)
	LOC109845108	21.1676534021335	2.29639623174433	0.58331873436313	3.93677777939285	8.25830149922741e-05	0.000540752391978563	Up Regulation	NC_033799.1	4067983	4071890	-	1357	LOC109845108	-	-	3KQ59	V	sp|Q5XLY0|ANR_GINBI Putative anthocyanidin reductase OS=Ginkgo biloba OX=3311 PE=2 SV=1	XP_020269899.1 dihydroflavonol 4-reductase [Asparagus officinalis]	-	-	-	-
ANS	LOC109849442	42.089188066697	7.76062355554066	1.2288110136382	6.31555501163959	2.69193604949592e-10	4.26760456506526e-09	Up Regulation	NC_033800.1	19031481	19033180	+	1285	LOC109849442	GO:0001101;GO:0003674;GO:0003824;GO:0006725;GO:0006950;GO:0006996;GO:0007033;GO:0008150;GO:0008152;GO:0009058;GO:0009611;GO:0009698;GO:0009699;GO:0009718;GO:0009719;GO:0009725;GO:0009753;GO:0009812;GO:0009813;GO:0009987;GO:0010023;GO:0010033;GO:0016043;GO:0016491;GO:0016705;GO:0016706;GO:0017144;GO:0018130;GO:0018958;GO:0019438;GO:0019748;GO:0042221;GO:0042440;GO:0044237;GO:0044249;GO:0044550;GO:…	K05277	3KYJR	Q	sp|P51091|LDOX_MALDO Leucoanthocyanidin dioxygenase OS=Malus domestica OX=3750 GN=ANS PE=2 SV=1	XP_020274861.1 leucoanthocyanidin dioxygenase-like [Asparagus officinalis]	GO:0001101//response to acid chemical;GO:0006725//cellular aromatic compound metabolic process;GO:0006950//response to stress;GO:0006996//organelle organization;GO:0007033//vacuole organization;GO:0008150//biological_process;GO:0008152//metabolic process;GO:0009058//biosynthetic process;GO:0009611//response to wounding;GO:0009698//phenylpropanoid metabolic process;GO:0009699//phenylpropanoid bios…	-	GO:0003674//molecular_function;GO:0003824//catalytic activity;GO:0016491//oxidoreductase activity;GO:0016705//oxidoreductase activity, acting on paired donors, with incorporation or reduction of molecular oxygen;GO:0016706//2-oxoglutarate-dependent dioxygenase activity;GO:0050589//leucocyanidin oxygenase activity;GO:0051213//dioxygenase activity;	ko00941(Flavonoid biosynthesis)
UFGT	LOC109819760	19.7361966433646	2.45255535350624	0.685748815277917	3.57646312886779	0.000348274412853954	0.00195461925529573	Up Regulation	NC_033801.1	113658633	113663053	+	2836	LOC109819760	GO:0003674;GO:0003824;GO:0005575;GO:0005618;GO:0005623;GO:0008150;GO:0008194;GO:0016157;GO:0016740;GO:0016757;GO:0016758;GO:0030312;GO:0033036;GO:0033037;GO:0035251;GO:0044464;GO:0046527;GO:0051179;GO:0052545;GO:0071944;GO:0080165	K00695	3KYQJ	M	sp|Q7XNX6|SUS7_ORYSJ Sucrose synthase 7 OS=Oryza sativa subsp. japonica OX=39947 GN=SUS7 PE=2 SV=2	XP_020241227.1 sucrose synthase 7-like isoform X2 [Asparagus officinalis]	GO:0008150//biological_process;GO:0033036//macromolecule localization;GO:0033037//polysaccharide localization;GO:0051179//localization;GO:0052545//callose localization;GO:0080165//callose deposition in phloem sieve plate;	GO:0005575//cellular_component;GO:0005618//cell wall;GO:0005623//obsolete cell;GO:0030312//external encapsulating structure;GO:0044464//obsolete cell part;GO:0071944//cell periphery;	GO:0003674//molecular_function;GO:0003824//catalytic activity;GO:0008194//UDP-glycosyltransferase activity;GO:0016157//sucrose synthase activity;GO:0016740//transferase activity;GO:0016757//glycosyltransferase activity;GO:0016758//hexosyltransferase activity;GO:0035251//UDP-glucosyltransferase activity;GO:0046527//glucosyltransferase activity;	ko00500(Starch and sucrose metabolism)
	LOC109819881	79.4838702821744	2.55640685159554	0.486925905707165	5.2500941552552	1.52021486093696e-07	1.69779973659167e-06	Up Regulation		7759037	7776813	-	2770	LOC109819881	GO:0003674;GO:0003824;GO:0005575;GO:0005622;GO:0005623;GO:0008194;GO:0015020;GO:0016740;GO:0016757;GO:0016758;GO:0035251;GO:0043226;GO:0043227;GO:0043229;GO:0043231;GO:0044424;GO:0044464;GO:0046527;GO:0080043;GO:0080044	-	3G9TD	CG	sp|F8WKW1|UGT2_GARJA 7-deoxyloganetin glucosyltransferase OS=Gardenia jasminoides OX=114476 GN=UGT85A24 PE=1 SV=1	XP_020241431.1 7-deoxyloganetin glucosyltransferase-like [Asparagus officinalis]	-	GO:0005575//cellular_component;GO:0005622//intracellular anatomical structure;GO:0005623//obsolete cell;GO:0043226//organelle;GO:0043227//membrane-bounded organelle;GO:0043229//intracellular organelle;GO:0043231//intracellular membrane-bounded organelle;GO:0044424//obsolete intracellular part;GO:0044464//obsolete cell part;	GO:0003674//molecular_function;GO:0003824//catalytic activity;GO:0008194//UDP-glycosyltransferase activity;GO:0015020//glucuronosyltransferase activity;GO:0016740//transferase activity;GO:0016757//glycosyltransferase activity;GO:0016758//hexosyltransferase activity;GO:0035251//UDP-glucosyltransferase activity;GO:0046527//glucosyltransferase activity;GO:0080043//quercetin 3-O-glucosyltransferase a…	-
	LOC109822563	10.4479595276249	2.47861212982958	0.876921991739529	2.82649101422673	0.00470610644068997	0.0184145182728192	Up Regulation	NC_033794.1	33098847	33101402	-	1645	LOC109822563	GO:0003674;GO:0003824;GO:0005575;GO:0005622;GO:0005623;GO:0005737;GO:0005829;GO:0008194;GO:0016740;GO:0016757;GO:0016758;GO:0035251;GO:0043226;GO:0043227;GO:0043229;GO:0043231;GO:0044424;GO:0044444;GO:0044464;GO:0046527;GO:0080043;GO:0080044;GO:0080045;GO:0080046	-	3KP33	CG	sp|Q4R1I9|ANGLT_ROSHC Anthocyanidin 5,3-O-glucosyltransferase OS=Rosa hybrid cultivar OX=128735 GN=RhGT1 PE=2 SV=1	XP_020244370.1 UDP-glycosyltransferase 88A1 [Asparagus officinalis]	-	GO:0005575//cellular_component;GO:0005622//intracellular anatomical structure;GO:0005623//obsolete cell;GO:0005737//cytoplasm;GO:0005829//cytosol;GO:0043226//organelle;GO:0043227//membrane-bounded organelle;GO:0043229//intracellular organelle;GO:0043231//intracellular membrane-bounded organelle;GO:0044424//obsolete intracellular part;GO:0044444//obsolete cytoplasmic part;GO:0044464//obsolete cell…	GO:0003674//molecular_function;GO:0003824//catalytic activity;GO:0008194//UDP-glycosyltransferase activity;GO:0016740//transferase activity;GO:0016757//glycosyltransferase activity;GO:0016758//hexosyltransferase activity;GO:0035251//UDP-glucosyltransferase activity;GO:0046527//glucosyltransferase activity;GO:0080043//quercetin 3-O-glucosyltransferase activity;GO:0080044//quercetin 7-O-glucosyltra…	-
FLS	LOC109820207	204.705735500657	0.319503203186301	0.262221998267745	1.21844545956082	0.223054738839931	0.384636184261974	Nodiff	NC_033801.1	91765394	91768370	-	1426	LOC109820207	GO:0003674;GO:0003824;GO:0008150;GO:0008152;GO:0009058;GO:0009314;GO:0009416;GO:0009628;GO:0009719;GO:0009725;GO:0009733;GO:0009812;GO:0009813;GO:0010033;GO:0016491;GO:0016705;GO:0016706;GO:0042221;GO:0042440;GO:0045431;GO:0046148;GO:0050896;GO:0051213;GO:0051552;GO:0051553;GO:0051554;GO:0051555;GO:0055114;GO:0071704;GO:0080167;GO:1901576;GO:1901615;GO:1901617	K05278	3GAY3	Q	sp|A0A4D6Q440|FLS1_CROXC Flavonol synthase 1 OS=Crocosmia x crocosmiiflora OX=1053288 GN=FLS1 PE=1 SV=1	XP_020241901.1 flavonol synthase/flavanone 3-hydroxylase-like [Asparagus officinalis]	GO:0008150//biological_process;GO:0008152//metabolic process;GO:0009058//biosynthetic process;GO:0009314//response to radiation;GO:0009416//response to light stimulus;GO:0009628//response to abiotic stimulus;GO:0009719//response to endogenous stimulus;GO:0009725//response to hormone;GO:0009733//response to auxin;GO:0009812//flavonoid metabolic process;GO:0009813//flavonoid biosynthetic process;GO…	-	GO:0003674//molecular_function;GO:0003824//catalytic activity;GO:0016491//oxidoreductase activity;GO:0016705//oxidoreductase activity, acting on paired donors, with incorporation or reduction of molecular oxygen;GO:0016706//2-oxoglutarate-dependent dioxygenase activity;GO:0045431//flavonol synthase activity;GO:0051213//dioxygenase activity;	ko00941(Flavonoid biosynthesis)
	LOC109834252	5.84742549539191	0.26096157524935	0.849983955145369	0.30701941333083	0.75882859567511	0.85918260209444	Nodiff	NC_033796.1	62922026	62925505	+	1238	LOC109834252	-	-	3KUPH	Q	sp|Q9FFF6|JOX2_ARATH Jasmonate-induced oxygenase 2 OS=Arabidopsis thaliana OX=3702 GN=JOX2 PE=1 SV=1	XP_020257818.1 flavonol synthase/flavanone 3-hydroxylase-like [Asparagus officinalis]	-	-	-	-
FNS	LOC109826695	42.7149706587018	1.07285720303351	0.460473105042498	2.32990198837888	0.0198113319152275	0.0598350712067249	Nodiff	NC_033794.1	81682591	81684368	+	1778	LOC109826695	GO:0003674;GO:0003824;GO:0005575;GO:0005622;GO:0005623;GO:0006629;GO:0008150;GO:0008152;GO:0008194;GO:0008202;GO:0009058;GO:0009314;GO:0009411;GO:0009416;GO:0009605;GO:0009607;GO:0009628;GO:0009636;GO:0009812;GO:0009813;GO:0010224;GO:0010817;GO:0016128;GO:0016131;GO:0016740;GO:0016757;GO:0016758;GO:0035251;GO:0042221;GO:0042440;GO:0042445;GO:0043207;GO:0043226;GO:0043227;GO:0043229;GO:0043231;GO:…	K22771	3KM74	CG	sp|Q9ZQ95|U73C6_ARATH UDP-glycosyltransferase 73C6 OS=Arabidopsis thaliana OX=3702 GN=UGT73C6 PE=2 SV=1	XP_020249304.1 UDP-glycosyltransferase 73C6-like [Asparagus officinalis]	GO:0006629//lipid metabolic process;GO:0008150//biological_process;GO:0008152//metabolic process;GO:0008202//steroid metabolic process;GO:0009058//biosynthetic process;GO:0009314//response to radiation;GO:0009411//response to UV;GO:0009416//response to light stimulus;GO:0009605//response to external stimulus;GO:0009607//response to biotic stimulus;GO:0009628//response to abiotic stimulus;GO:00096…	GO:0005575//cellular_component;GO:0005622//intracellular anatomical structure;GO:0005623//obsolete cell;GO:0043226//organelle;GO:0043227//membrane-bounded organelle;GO:0043229//intracellular organelle;GO:0043231//intracellular membrane-bounded organelle;GO:0044424//obsolete intracellular part;GO:0044464//obsolete cell part;	GO:0003674//molecular_function;GO:0003824//catalytic activity;GO:0008194//UDP-glycosyltransferase activity;GO:0016740//transferase activity;GO:0016757//glycosyltransferase activity;GO:0016758//hexosyltransferase activity;GO:0035251//UDP-glucosyltransferase activity;GO:0046527//glucosyltransferase activity;GO:0050403//trans-zeatin O-beta-D-glucosyltransferase activity;GO:0050502//cis-zeatin O-beta…	ko00944(Flavone and flavonol biosynthesis)
	LOC109826700	11.1729666292321	0.731390760326595	0.753631207099065	0.970488951939664	0.331802829235768	0.50710582588975	Nodiff	NC_033794.1	81952932	81954716	-	1785	LOC109826700	GO:0003674;GO:0003824;GO:0005575;GO:0005622;GO:0005623;GO:0006629;GO:0008150;GO:0008152;GO:0008194;GO:0008202;GO:0009058;GO:0009314;GO:0009411;GO:0009416;GO:0009605;GO:0009607;GO:0009628;GO:0009636;GO:0009812;GO:0009813;GO:0010224;GO:0010817;GO:0016128;GO:0016131;GO:0016740;GO:0016757;GO:0016758;GO:0035251;GO:0042221;GO:0042440;GO:0042445;GO:0043207;GO:0043226;GO:0043227;GO:0043229;GO:0043231;GO:…	K22771	3KM74	CG	sp|Q9ZQ95|U73C6_ARATH UDP-glycosyltransferase 73C6 OS=Arabidopsis thaliana OX=3702 GN=UGT73C6 PE=2 SV=1	XP_020249310.1 UDP-glycosyltransferase 73C6-like [Asparagus officinalis]	GO:0006629//lipid metabolic process;GO:0008150//biological_process;GO:0008152//metabolic process;GO:0008202//steroid metabolic process;GO:0009058//biosynthetic process;GO:0009314//response to radiation;GO:0009411//response to UV;GO:0009416//response to light stimulus;GO:0009605//response to external stimulus;GO:0009607//response to biotic stimulus;GO:0009628//response to abiotic stimulus;GO:00096…	GO:0005575//cellular_component;GO:0005622//intracellular anatomical structure;GO:0005623//obsolete cell;GO:0043226//organelle;GO:0043227//membrane-bounded organelle;GO:0043229//intracellular organelle;GO:0043231//intracellular membrane-bounded organelle;GO:0044424//obsolete intracellular part;GO:0044464//obsolete cell part;	GO:0003674//molecular_function;GO:0003824//catalytic activity;GO:0008194//UDP-glycosyltransferase activity;GO:0016740//transferase activity;GO:0016757//glycosyltransferase activity;GO:0016758//hexosyltransferase activity;GO:0035251//UDP-glucosyltransferase activity;GO:0046527//glucosyltransferase activity;GO:0050403//trans-zeatin O-beta-D-glucosyltransferase activity;GO:0050502//cis-zeatin O-beta…	ko00944(Flavone and flavonol biosynthesis)

## Sheet: DEGs in NS vs. PS
Table S4. DEGs associated with amino acid metabolism in NS vs. PS
	id	baseMean	log2FoldChange	lfcSE	stat	pval	padj	Regulation	Chromosome	Start Site	End Site	Direction	Length	Name	GO	KEGG	eggNOG	eggNOG_Category	Swissprot	Description	BP	CC	MF	Pathway
CHS	LOC109833799	30.670513177401	1.67419401831769	0.539501719967074	3.10322276344155	0.00191425492569474	0.0122603313239553	Up Regulation	NC_033796.1	36672488	36674220	-	1635	LOC109833799	GO:0003674;GO:0003824;GO:0008150;GO:0008152;GO:0009058;GO:0009812;GO:0009813;GO:0016210;GO:0016740;GO:0016746;GO:0016747;GO:0071704;GO:1901576	K21385	4JIAE	H	sp|C4NF91|PKS5_ALOAR Octaketide synthase 3 OS=Aloe arborescens OX=45385 GN=PKS5 PE=1 SV=1	XP_020257203.1 octaketide synthase 3-like [Asparagus officinalis]	GO:0008150//biological_process;GO:0008152//metabolic process;GO:0009058//biosynthetic process;GO:0009812//flavonoid metabolic process;GO:0009813//flavonoid biosynthetic process;GO:0071704//organic substance metabolic process;GO:1901576//organic substance biosynthetic process;	-	GO:0003674//molecular_function;GO:0003824//catalytic activity;GO:0016210//naringenin-chalcone synthase activity;GO:0016740//transferase activity;GO:0016746//acyltransferase activity;GO:0016747//acyltransferase activity, transferring groups other than amino-acyl groups;	-
	LOC109850162	1688.81901139242	1.33533131928177	0.232656802071639	5.73948970067335	9.49622580282944e-09	3.52421809085844e-07	Up Regulation	NC_033800.1	24623010	24627446	-	1520	LOC109850162	GO:0003674;GO:0003824;GO:0008150;GO:0008152;GO:0009058;GO:0009812;GO:0009813;GO:0016210;GO:0016740;GO:0016746;GO:0016747;GO:0071704;GO:1901576	K00660	4JIAE	H	sp|C4NF91|PKS5_ALOAR Octaketide synthase 3 OS=Aloe arborescens OX=45385 GN=PKS5 PE=1 SV=1	XP_020275699.1 LOW QUALITY PROTEIN: octaketide synthase 3-like [Asparagus officinalis]	GO:0008150//biological_process;GO:0008152//metabolic process;GO:0009058//biosynthetic process;GO:0009812//flavonoid metabolic process;GO:0009813//flavonoid biosynthetic process;GO:0071704//organic substance metabolic process;GO:1901576//organic substance biosynthetic process;	-	GO:0003674//molecular_function;GO:0003824//catalytic activity;GO:0016210//naringenin-chalcone synthase activity;GO:0016740//transferase activity;GO:0016746//acyltransferase activity;GO:0016747//acyltransferase activity, transferring groups other than amino-acyl groups;	ko04712(Circadian rhythm - plant);ko00941(Flavonoid biosynthesis)
CHI	LOC109821880	9347.86746915393	1.79048176042637	0.235394251820413	7.6063104624677	2.82031334298921e-14	3.25702397429803e-12	Up Regulation	NC_033801.1	126095035	126098773	+	617	LOC109821880	GO:0003674;GO:0003824;GO:0005575;GO:0005622;GO:0005623;GO:0005737;GO:0005783;GO:0008150;GO:0008152;GO:0009058;GO:0009628;GO:0009812;GO:0009813;GO:0012505;GO:0016853;GO:0016872;GO:0043226;GO:0043227;GO:0043229;GO:0043231;GO:0044424;GO:0044444;GO:0044464;GO:0045430;GO:0050896;GO:0071704;GO:0080167;GO:1901576	K01859	3KRI8	S	sp|A0A2U7XUE3|CHIL2_HUMLU Chalcone isomerase-like protein 2 OS=Humulus lupulus OX=3486 GN=CHIL2 PE=1 SV=1	XP_020243627.1 probable chalcone--flavonone isomerase 3 [Asparagus officinalis]	GO:0008150//biological_process;GO:0008152//metabolic process;GO:0009058//biosynthetic process;GO:0009628//response to abiotic stimulus;GO:0009812//flavonoid metabolic process;GO:0009813//flavonoid biosynthetic process;GO:0050896//response to stimulus;GO:0071704//organic substance metabolic process;GO:0080167//response to karrikin;GO:1901576//organic substance biosynthetic process;	GO:0005575//cellular_component;GO:0005622//intracellular anatomical structure;GO:0005623//obsolete cell;GO:0005737//cytoplasm;GO:0005783//endoplasmic reticulum;GO:0012505//endomembrane system;GO:0043226//organelle;GO:0043227//membrane-bounded organelle;GO:0043229//intracellular organelle;GO:0043231//intracellular membrane-bounded organelle;GO:0044424//obsolete intracellular part;GO:0044444//obsol…	GO:0003674//molecular_function;GO:0003824//catalytic activity;GO:0016853//isomerase activity;GO:0016872//intramolecular lyase activity;GO:0045430//chalcone isomerase activity;	ko00941(Flavonoid biosynthesis)
F3H	LOC109820207	46.9619449143656	2.25882086774056	0.561687796262223	4.02148824092669	5.78315955062619e-05	0.000701410864480057	Up Regulation	NC_033801.1	91765394	91768370	-	1426	LOC109820207	GO:0003674;GO:0003824;GO:0008150;GO:0008152;GO:0009058;GO:0009314;GO:0009416;GO:0009628;GO:0009719;GO:0009725;GO:0009733;GO:0009812;GO:0009813;GO:0010033;GO:0016491;GO:0016705;GO:0016706;GO:0042221;GO:0042440;GO:0045431;GO:0046148;GO:0050896;GO:0051213;GO:0051552;GO:0051553;GO:0051554;GO:0051555;GO:0055114;GO:0071704;GO:0080167;GO:1901576;GO:1901615;GO:1901617	K05278	3GAY3	Q	sp|A0A4D6Q440|FLS1_CROXC Flavonol synthase 1 OS=Crocosmia x crocosmiiflora OX=1053288 GN=FLS1 PE=1 SV=1	XP_020241901.1 flavonol synthase/flavanone 3-hydroxylase-like [Asparagus officinalis]	GO:0008150//biological_process;GO:0008152//metabolic process;GO:0009058//biosynthetic process;GO:0009314//response to radiation;GO:0009416//response to light stimulus;GO:0009628//response to abiotic stimulus;GO:0009719//response to endogenous stimulus;GO:0009725//response to hormone;GO:0009733//response to auxin;GO:0009812//flavonoid metabolic process;GO:0009813//flavonoid biosynthetic process;GO…	-	GO:0003674//molecular_function;GO:0003824//catalytic activity;GO:0016491//oxidoreductase activity;GO:0016705//oxidoreductase activity, acting on paired donors, with incorporation or reduction of molecular oxygen;GO:0016706//2-oxoglutarate-dependent dioxygenase activity;GO:0045431//flavonol synthase activity;GO:0051213//dioxygenase activity;	ko00941(Flavonoid biosynthesis)
	LOC109834252	18.4842638281748	2.40308138485392	0.70773524411297	3.3954524730018	0.000685152680211519	0.00538193653703961	Up Regulation	NC_033796.1	62922026	62925505	+	1238	LOC109834252	-	-	3KUPH	Q	sp|Q9FFF6|JOX2_ARATH Jasmonate-induced oxygenase 2 OS=Arabidopsis thaliana OX=3702 GN=JOX2 PE=1 SV=1	XP_020257818.1 flavonol synthase/flavanone 3-hydroxylase-like [Asparagus officinalis]	-	-	-	-
DFR	LOC109843175	536.794545632878	1.04845222334022	0.230133417392363	4.55584519284601	5.21753536399451e-06	9.23022217152711e-05	Up Regulation	NC_033798.1	19203613	19207377	-	1474	LOC109843175	-	K13082	3KWZT	V	sp|P51106|DFRA_HORVU Dihydroflavonol 4-reductase OS=Hordeum vulgare OX=4513 GN=ANT18 PE=3 SV=1	XP_020267696.1 dihydroflavonol 4-reductase [Asparagus officinalis]	-	-	-	ko00941(Flavonoid biosynthesis)
	LOC109845108	64.7368557305037	1.34693411479745	0.45979248762595	2.9294391514574	0.00339574291039893	0.0192139525054922	Up Regulation	NC_033799.1	4067983	4071890	-	1357	LOC109845108	-	-	3KQ59	V	sp|Q5XLY0|ANR_GINBI Putative anthocyanidin reductase OS=Ginkgo biloba OX=3311 PE=2 SV=1	XP_020269899.1 dihydroflavonol 4-reductase [Asparagus officinalis]	-	-	-	-
ANS	LOC109849442	96.4924264446151	0.300574322831632	0.392272136199995	0.766239289242782	0.443533934643766	0.649607771632276	Nodiff	NC_033800.1	19031481	19033180	+	1285	LOC109849442	GO:0001101;GO:0003674;GO:0003824;GO:0006725;GO:0006950;GO:0006996;GO:0007033;GO:0008150;GO:0008152;GO:0009058;GO:0009611;GO:0009698;GO:0009699;GO:0009718;GO:0009719;GO:0009725;GO:0009753;GO:0009812;GO:0009813;GO:0009987;GO:0010023;GO:0010033;GO:0016043;GO:0016491;GO:0016705;GO:0016706;GO:0017144;GO:0018130;GO:0018958;GO:0019438;GO:0019748;GO:0042221;GO:0042440;GO:0044237;GO:0044249;GO:0044550;GO:…	K05277	3KYJR	Q	sp|P51091|LDOX_MALDO Leucoanthocyanidin dioxygenase OS=Malus domestica OX=3750 GN=ANS PE=2 SV=1	XP_020274861.1 leucoanthocyanidin dioxygenase-like [Asparagus officinalis]	GO:0001101//response to acid chemical;GO:0006725//cellular aromatic compound metabolic process;GO:0006950//response to stress;GO:0006996//organelle organization;GO:0007033//vacuole organization;GO:0008150//biological_process;GO:0008152//metabolic process;GO:0009058//biosynthetic process;GO:0009611//response to wounding;GO:0009698//phenylpropanoid metabolic process;GO:0009699//phenylpropanoid bios…	-	GO:0003674//molecular_function;GO:0003824//catalytic activity;GO:0016491//oxidoreductase activity;GO:0016705//oxidoreductase activity, acting on paired donors, with incorporation or reduction of molecular oxygen;GO:0016706//2-oxoglutarate-dependent dioxygenase activity;GO:0050589//leucocyanidin oxygenase activity;GO:0051213//dioxygenase activity;	ko00941(Flavonoid biosynthesis)
UFGT	LOC109819760	70.3113123213156	1.6147259086112	0.55948844990297	2.88607550145358	0.00390078567228333	0.0214784456888736	Up Regulation	NC_033801.1	113658633	113663053	+	2836	LOC109819760	GO:0003674;GO:0003824;GO:0005575;GO:0005618;GO:0005623;GO:0008150;GO:0008194;GO:0016157;GO:0016740;GO:0016757;GO:0016758;GO:0030312;GO:0033036;GO:0033037;GO:0035251;GO:0044464;GO:0046527;GO:0051179;GO:0052545;GO:0071944;GO:0080165	K00695	3KYQJ	M	sp|Q7XNX6|SUS7_ORYSJ Sucrose synthase 7 OS=Oryza sativa subsp. japonica OX=39947 GN=SUS7 PE=2 SV=2	XP_020241227.1 sucrose synthase 7-like isoform X2 [Asparagus officinalis]	GO:0008150//biological_process;GO:0033036//macromolecule localization;GO:0033037//polysaccharide localization;GO:0051179//localization;GO:0052545//callose localization;GO:0080165//callose deposition in phloem sieve plate;	GO:0005575//cellular_component;GO:0005618//cell wall;GO:0005623//obsolete cell;GO:0030312//external encapsulating structure;GO:0044464//obsolete cell part;GO:0071944//cell periphery;	GO:0003674//molecular_function;GO:0003824//catalytic activity;GO:0008194//UDP-glycosyltransferase activity;GO:0016157//sucrose synthase activity;GO:0016740//transferase activity;GO:0016757//glycosyltransferase activity;GO:0016758//hexosyltransferase activity;GO:0035251//UDP-glucosyltransferase activity;GO:0046527//glucosyltransferase activity;	ko00500(Starch and sucrose metabolism)
	LOC109819881	147.904469845817	0.14622068445787	0.465689785393775	0.313987313108511	0.753530674532614	0.869670753046858	Nodiff	NC_033801.1	7759037	7776813	-	2770	LOC109819881	GO:0003674;GO:0003824;GO:0005575;GO:0005622;GO:0005623;GO:0008194;GO:0015020;GO:0016740;GO:0016757;GO:0016758;GO:0035251;GO:0043226;GO:0043227;GO:0043229;GO:0043231;GO:0044424;GO:0044464;GO:0046527;GO:0080043;GO:0080044	-	3G9TD	CG	sp|F8WKW1|UGT2_GARJA 7-deoxyloganetin glucosyltransferase OS=Gardenia jasminoides OX=114476 GN=UGT85A24 PE=1 SV=1	XP_020241431.1 7-deoxyloganetin glucosyltransferase-like [Asparagus officinalis]	-	GO:0005575//cellular_component;GO:0005622//intracellular anatomical structure;GO:0005623//obsolete cell;GO:0043226//organelle;GO:0043227//membrane-bounded organelle;GO:0043229//intracellular organelle;GO:0043231//intracellular membrane-bounded organelle;GO:0044424//obsolete intracellular part;GO:0044464//obsolete cell part;	GO:0003674//molecular_function;GO:0003824//catalytic activity;GO:0008194//UDP-glycosyltransferase activity;GO:0015020//glucuronosyltransferase activity;GO:0016740//transferase activity;GO:0016757//glycosyltransferase activity;GO:0016758//hexosyltransferase activity;GO:0035251//UDP-glucosyltransferase activity;GO:0046527//glucosyltransferase activity;GO:0080043//quercetin 3-O-glucosyltransferase a…	-
	LOC109822563	18.6040926102577	0.0295755984628476	0.695925957835492	0.0424981970134226	0.966101549028394	0.984339212748698	Nodiff	NC_033794.1	33098847	33101402	-	1645	LOC109822563	GO:0003674;GO:0003824;GO:0005575;GO:0005622;GO:0005623;GO:0005737;GO:0005829;GO:0008194;GO:0016740;GO:0016757;GO:0016758;GO:0035251;GO:0043226;GO:0043227;GO:0043229;GO:0043231;GO:0044424;GO:0044444;GO:0044464;GO:0046527;GO:0080043;GO:0080044;GO:0080045;GO:0080046	-	3KP33	CG	sp|Q4R1I9|ANGLT_ROSHC Anthocyanidin 5,3-O-glucosyltransferase OS=Rosa hybrid cultivar OX=128735 GN=RhGT1 PE=2 SV=1	XP_020244370.1 UDP-glycosyltransferase 88A1 [Asparagus officinalis]	-	GO:0005575//cellular_component;GO:0005622//intracellular anatomical structure;GO:0005623//obsolete cell;GO:0005737//cytoplasm;GO:0005829//cytosol;GO:0043226//organelle;GO:0043227//membrane-bounded organelle;GO:0043229//intracellular organelle;GO:0043231//intracellular membrane-bounded organelle;GO:0044424//obsolete intracellular part;GO:0044444//obsolete cytoplasmic part;GO:0044464//obsolete cell…	GO:0003674//molecular_function;GO:0003824//catalytic activity;GO:0008194//UDP-glycosyltransferase activity;GO:0016740//transferase activity;GO:0016757//glycosyltransferase activity;GO:0016758//hexosyltransferase activity;GO:0035251//UDP-glucosyltransferase activity;GO:0046527//glucosyltransferase activity;GO:0080043//quercetin 3-O-glucosyltransferase activity;GO:0080044//quercetin 7-O-glucosyltra…	-
FLS	LOC109820207	884.798864408254	2.70660633577088	0.63451786940511	4.26561089336766	1.99355962901066e-05	0.000289354052944538	Up Regulation	NC_033801.1	91765394	91768370	-	1426	LOC109820207	GO:0003674;GO:0003824;GO:0008150;GO:0008152;GO:0009058;GO:0009314;GO:0009416;GO:0009628;GO:0009719;GO:0009725;GO:0009733;GO:0009812;GO:0009813;GO:0010033;GO:0016491;GO:0016705;GO:0016706;GO:0042221;GO:0042440;GO:0045431;GO:0046148;GO:0050896;GO:0051213;GO:0051552;GO:0051553;GO:0051554;GO:0051555;GO:0055114;GO:0071704;GO:0080167;GO:1901576;GO:1901615;GO:1901617	K05278	3GAY3	Q	sp|A0A4D6Q440|FLS1_CROXC Flavonol synthase 1 OS=Crocosmia x crocosmiiflora OX=1053288 GN=FLS1 PE=1 SV=1	XP_020241901.1 flavonol synthase/flavanone 3-hydroxylase-like [Asparagus officinalis]	GO:0008150//biological_process;GO:0008152//metabolic process;GO:0009058//biosynthetic process;GO:0009314//response to radiation;GO:0009416//response to light stimulus;GO:0009628//response to abiotic stimulus;GO:0009719//response to endogenous stimulus;GO:0009725//response to hormone;GO:0009733//response to auxin;GO:0009812//flavonoid metabolic process;GO:0009813//flavonoid biosynthetic process;GO…	-	GO:0003674//molecular_function;GO:0003824//catalytic activity;GO:0016491//oxidoreductase activity;GO:0016705//oxidoreductase activity, acting on paired donors, with incorporation or reduction of molecular oxygen;GO:0016706//2-oxoglutarate-dependent dioxygenase activity;GO:0045431//flavonol synthase activity;GO:0051213//dioxygenase activity;	ko00941(Flavonoid biosynthesis)
	LOC109834252	36.0095852667532	3.30478462655688	0.650344457288313	5.08159113146987	3.74286370636508e-07	9.51998151743446e-06	Up Regulation	NC_033796.1	62922026	62925505	+	1238	LOC109834252	-	-	3KUPH	Q	sp|Q9FFF6|JOX2_ARATH Jasmonate-induced oxygenase 2 OS=Arabidopsis thaliana OX=3702 GN=JOX2 PE=1 SV=1	XP_020257818.1 flavonol synthase/flavanone 3-hydroxylase-like [Asparagus officinalis]	-	-	-	-
FNS	LOC109826695	212.94216118447	2.60768445602922	0.568413435354194	4.58765450257927	4.48253668110385e-06	8.17897983432422e-05	Up Regulation	NC_033794.1	81682591	81684368	+	1778	LOC109826695	GO:0003674;GO:0003824;GO:0005575;GO:0005622;GO:0005623;GO:0006629;GO:0008150;GO:0008152;GO:0008194;GO:0008202;GO:0009058;GO:0009314;GO:0009411;GO:0009416;GO:0009605;GO:0009607;GO:0009628;GO:0009636;GO:0009812;GO:0009813;GO:0010224;GO:0010817;GO:0016128;GO:0016131;GO:0016740;GO:0016757;GO:0016758;GO:0035251;GO:0042221;GO:0042440;GO:0042445;GO:0043207;GO:0043226;GO:0043227;GO:0043229;GO:0043231;GO:…	K22771	3KM74	CG	sp|Q9ZQ95|U73C6_ARATH UDP-glycosyltransferase 73C6 OS=Arabidopsis thaliana OX=3702 GN=UGT73C6 PE=2 SV=1	XP_020249304.1 UDP-glycosyltransferase 73C6-like [Asparagus officinalis]	GO:0006629//lipid metabolic process;GO:0008150//biological_process;GO:0008152//metabolic process;GO:0008202//steroid metabolic process;GO:0009058//biosynthetic process;GO:0009314//response to radiation;GO:0009411//response to UV;GO:0009416//response to light stimulus;GO:0009605//response to external stimulus;GO:0009607//response to biotic stimulus;GO:0009628//response to abiotic stimulus;GO:00096…	GO:0005575//cellular_component;GO:0005622//intracellular anatomical structure;GO:0005623//obsolete cell;GO:0043226//organelle;GO:0043227//membrane-bounded organelle;GO:0043229//intracellular organelle;GO:0043231//intracellular membrane-bounded organelle;GO:0044424//obsolete intracellular part;GO:0044464//obsolete cell part;	GO:0003674//molecular_function;GO:0003824//catalytic activity;GO:0008194//UDP-glycosyltransferase activity;GO:0016740//transferase activity;GO:0016757//glycosyltransferase activity;GO:0016758//hexosyltransferase activity;GO:0035251//UDP-glucosyltransferase activity;GO:0046527//glucosyltransferase activity;GO:0050403//trans-zeatin O-beta-D-glucosyltransferase activity;GO:0050502//cis-zeatin O-beta…	ko00944(Flavone and flavonol biosynthesis)
	LOC109826700	43.6910028347164	2.32404461553396	0.501988423606756	4.62967771016679	3.66235302615071e-06	6.85741488572207e-05	Up Regulation	NC_033794.1	81952932	81954716	-	1785	LOC109826700	GO:0003674;GO:0003824;GO:0005575;GO:0005622;GO:0005623;GO:0006629;GO:0008150;GO:0008152;GO:0008194;GO:0008202;GO:0009058;GO:0009314;GO:0009411;GO:0009416;GO:0009605;GO:0009607;GO:0009628;GO:0009636;GO:0009812;GO:0009813;GO:0010224;GO:0010817;GO:0016128;GO:0016131;GO:0016740;GO:0016757;GO:0016758;GO:0035251;GO:0042221;GO:0042440;GO:0042445;GO:0043207;GO:0043226;GO:0043227;GO:0043229;GO:0043231;GO:…	K22771	3KM74	CG	sp|Q9ZQ95|U73C6_ARATH UDP-glycosyltransferase 73C6 OS=Arabidopsis thaliana OX=3702 GN=UGT73C6 PE=2 SV=1	XP_020249310.1 UDP-glycosyltransferase 73C6-like [Asparagus officinalis]	GO:0006629//lipid metabolic process;GO:0008150//biological_process;GO:0008152//metabolic process;GO:0008202//steroid metabolic process;GO:0009058//biosynthetic process;GO:0009314//response to radiation;GO:0009411//response to UV;GO:0009416//response to light stimulus;GO:0009605//response to external stimulus;GO:0009607//response to biotic stimulus;GO:0009628//response to abiotic stimulus;GO:00096…	GO:0005575//cellular_component;GO:0005622//intracellular anatomical structure;GO:0005623//obsolete cell;GO:0043226//organelle;GO:0043227//membrane-bounded organelle;GO:0043229//intracellular organelle;GO:0043231//intracellular membrane-bounded organelle;GO:0044424//obsolete intracellular part;GO:0044464//obsolete cell part;	GO:0003674//molecular_function;GO:0003824//catalytic activity;GO:0008194//UDP-glycosyltransferase activity;GO:0016740//transferase activity;GO:0016757//glycosyltransferase activity;GO:0016758//hexosyltransferase activity;GO:0035251//UDP-glucosyltransferase activity;GO:0046527//glucosyltransferase activity;GO:0050403//trans-zeatin O-beta-D-glucosyltransferase activity;GO:0050502//cis-zeatin O-beta…	ko00944(Flavone and flavonol biosynthesis)

## Sheet: DAMs 
Table S4. DAMs associated with amino acid metabolism
Index	Compounds	Class I	Class II	Formula	Q1 (Da)	Q3 (Da)	Molecular weight (Da)	Ionization model	Level	CAS	cpd_ID	P1	P2	P3	N1	N2	N3	PS1	PS2	PS3	NS1	NS2	NS3	QC01	QC02	QC03	kegg_map	NS_vs_N_VIP	NS_vs_N_P-value	NS_vs_N_Fold_Change	NS_vs_N_Log2FC	NS_vs_N_Type	PS_vs_N_VIP	PS_vs_N_P-value	PS_vs_N_Fold_Change	PS_vs_N_Log2FC	PS_vs_N_Type	PS_vs_NS_VIP	PS_vs_NS_P-value	PS_vs_NS_Fold_Change	PS_vs_NS_Log2FC	PS_vs_NS_Type	P_vs_N_VIP	P_vs_N_P-value	P_vs_N_Fold_Change	P_vs_N_Log2FC	P_vs_N_Type
pmp001213	Phenylalanine	Amino acids and derivatives	Amino acids and derivatives	C9H11NO2	166.09	-	165.079	[M+H]+	1	63-91-2	C00079	45417000.0	50702000.0	42774000.0	47643000.0	53469000.0	50662000.0	43893000.0	47907000.0	41425000.0	1659000.0	1833000.0	1581000.0	41329000.0	44537000.0	45681000.0	ko00360,ko00400,ko00460,ko00470,ko00940,ko00960,ko00966,ko00970,ko00996,ko00999,ko01100,ko01110,ko01210,ko01230,ko02010	1.3385	0.00115866	0.0334247	-4.90294	down	1.10796	0.071705	0.877785	-0.18806	insig	1.37195	0.00192276	26.2616	4.71488	up	0.83615	0.216351	0.91513	-0.127951	insig
mws2213	Cinnamic acid	Phenolic acids	Phenolic acids	C9H8O2	147.05	-	148.052	[M-H]-	2	140-10-3	C00423	8817.9	7391.9	8030.8	8608.8	7449.9	8692.5	22125.3	21159.0	19731.1	8763.8	9127.8	9275.5	9005.1	5886.1	5936.7	ko00130,ko00360,ko00940,ko00996,ko00999,ko01100,ko01110	0.898346	0.172485	1.09761	0.134362	insig	1.42057	0.000376323	2.54595	1.34821	up	1.36799	0.00234511	2.31955	1.21384	up	0.186933	0.782044	0.979371	-0.0300731	insig
pme1439	p-Coumaric acid	Phenolic acids	Phenolic acids	C9H8O3	165.05	-	164.047	[M+H]+	2	501-98-4	C00811	3126000.0	3624300.0	3270200.0	2266000.0	2543700.0	2554600.0	8582200.0	8778000.0	8700800.0	3559000.0	3772700.0	4010000.0	3834300.0	3487700.0	3301900.0	ko00130,ko00350,ko00940,ko00950,ko01100,ko01110	1.30163	0.00174329	1.54009	0.623017	insig	1.42944	5.05459e-06	3.53883	1.82327	up	1.36792	0.000107549	2.2978	1.20026	up	1.27629	0.0110832	1.36069	0.444334	insig
mws1140	Naringenin chalcone(4,2',4',6'-Tetrahydroxychalcone)	Flavonoids	Chalcones	C15H12O5	271.06	-	272.068	[M-H]-	1	73692-50-9	C06561	11800.0	14566.3	17512.0	5745.0	4785.0	4454.0	24745.0	244758.0	247414.0	11745.0	12157.0	10414.0	16698.0	17751.0	13166.0	ko00941,ko01100,ko01110	1.31003	0.000892302	2.29018	1.19546	up	1.28881	0.151491	34.4979	5.10844	up	1.13881	0.161034	15.0634	3.91298	up	1.32891	0.0232119	2.92834	1.55008	up
mws0044	Taxifolin	Flavonoids	Dihydroflavonol	C15H12O7	303.05	-	304.058	[M-H]-	1	480-18-2	C01617	68030.0	122840.0	74348.0	32255.0	35292.0	29868.0	175991.0	197066.0	184431.0	79991.0	87066.0	84431.0	48291.0	48079.0	41773.0	ko00941,ko01100,ko01110	1.33116	6.42297e-05	2.58161	1.36827	up	1.42928	0.000881738	5.72281	2.51672	up	1.3652	0.00159313	2.21676	1.14845	up	1.27107	0.0827412	2.72256	1.44496	up
pmb0563	Peonidin	Flavonoids	Anthocyanins	C16H13O6+	301.07	-	301.071	[M]+	2	134-01-0	C08726	6788.1	6581.0	5872.3	4578.0	3541.0	4258.5	68125.0	61058.0	61415.0	30254.0	31624.0	31143.2	36913.0	35219.0	27494.0	-	1.33524	1.58273e-06	7.51535	2.90984	up	1.42964	0.00126506	15.3987	3.94474	up	1.36601	0.00401673	2.04897	1.0349	up	1.27625	0.0053638	1.55455	0.636494	insig
pme1398	Delphinidin 3-O-glucoside	Flavonoids	Anthocyanins	C21H21O12+	465.1	-	465.103	[M]+	2	50986-17-9	C12138	238774.0	254125.0	321478.0	271000.0	28566.0	25318.0	854124.0	723501.0	698754.0	254124.0	223501.0	298754.0	677760.0	841740.0	693730.0	ko00942,ko01110	0.931298	0.199858	2.38971	1.25684	insig	1.22768	0.00484132	7.00674	2.80874	up	1.34856	0.00336799	2.93205	1.55191	up	0.966941	0.174663	2.50667	1.32577	insig
pmb2957	Cyanidin O-syringic acid	Flavonoids	Anthocyanins	C24H19O10	465.08	-	467.098	[M-2H]-	2	-	--	43944.0	38834.0	39774.0	34513.0	34662.0	43114.0	245138.0	339197.0	336698.0	195138.0	209197.0	206698.0	31124.0	52583.0	46208.0	-	1.33316	2.12107e-05	5.44161	2.44403	up	1.42213	0.0123758	8.20234	3.03604	up	1.20147	0.0764558	1.50734	0.592003	insig	0.669001	0.366856	1.0914	0.126177	insig
mws0997	Petunidin 3-O-glucoside	Flavonoids	Anthocyanins	C22H22O12	479.0	-	478.111	[M+H]+	2	6988-81-4	--	283660.0	277390.0	292190.0	198890.0	150660.0	233530.0	2313310.0	2307620.0	2383920.0	1239270.0	1292420.0	1325310.0	455060.0	424890.0	408620.0	-	1.32642	6.2123e-06	6.61487	2.72571	up	1.42505	3.9912e-07	12.0135	3.58659	up	1.36894	7.47035e-06	1.81614	0.860875	insig	1.15031	0.0602629	1.46333	0.549258	insig
pme0444	Malvidin 3-O-glucoside	Flavonoids	Anthocyanins	C23H25O12	493.13	-	493.135	[M]+	2	18470-06-9	C12140	2658400.0	2187600.0	2527800.0	1695100.0	2197100.0	1039800.0	3871700.0	3148800.0	3074400.0	2897600.0	2384700.0	2157500.0	2828800.0	1855000.0	1910500.0	ko00942	0.92618	0.116159	1.50848	0.593091	insig	1.22081	0.0172237	2.04682	1.03338	up	1.10743	0.0590202	1.35688	0.440291	insig	0.967303	0.12144	1.49509	0.580235	insig
pmn001667	Procyanidin B4	Tannins	Proanthocyanidins	C30H26O12	577.14	-	578.142	[M-H]-	2	29106-51-2	C10238	42421.0	41574.0	41572.0	10145.0	9345.8	9327.5	210993.3	200493.0	210541.0	82744.9	89857.0	81245.0	83634.0	94204.0	81179.0	-	1.34146	0.00113249	8.80853	3.1389	up	1.4242	0.000277791	21.5845	4.43192	up	1.36502	1.58268e-05	2.4504	1.29302	up	1.3721	1.32883e-07	4.3572	2.1234	up
pme0434	Procyanidin B2	Tannins	Proanthocyanidins	C30H26O12	577.14	-	578.142	[M-H]-	2	29106-49-8	C17639	171310.0	16281.0	24879.0	12713.7	14316.0	11835.0	345027.8	344327.0	347577.1	130077.0	134881.6	131849.0	319520.0	328220.0	267860.0	-	1.34105	5.1084e-06	10.21	3.35191	up	1.42365	4.86865e-09	26.6806	4.73772	up	1.36862	1.1702e-07	2.61319	1.38581	up	0.869348	0.368971	5.46691	2.45073	insig
pmn001647	Procyanidin C2	Tannins	Proanthocyanidins	C45H38O18	865.2	-	866.206	[M-H]-	2	37064-31-6	--	27218.0	30245.0	29875.6	22547.0	19875.6	21475.0	398754.0	394066.0	398796.0	138754.0	134066.0	141796.0	36222.0	48161.0	44433.0	-	1.34119	9.31211e-05	6.48876	2.69794	up	1.42411	3.14737e-07	18.6488	4.22101	up	1.36824	3.32515e-07	2.87402	1.52307	up	1.30536	0.0035972	1.36685	0.450858	insig
mws0072	Apigenin 5-O-glucoside	Flavonoids	Flavonoid	C21H20O10	433.11	-	432.106	[M+H]+	2	28757-27-9	--	4276700.0	5686900.0	6444500.0	5594000.0	6372500.0	7155300.0	51094000.0	51798800.0	61528500.0	10886600.0	8362700.0	9301500.0	5251700.0	5699900.0	5230500.0	-	1.18322	0.0302755	1.4931	0.578313	insig	1.42718	0.00423084	8.59863	3.10411	up	1.36408	0.00399214	5.7589	2.52579	up	0.696166	0.316517	0.858083	-0.22081	insig
mws1073	Apigenin 6,8-C-diglucoside	Flavonoids	Flavonoid	C27H30O15	595.17	-	594.158	[M+H]+	1	23666-13-9	--	3587400.0	3562800.0	2467000.0	8662800.0	8473800.0	8711600.0	4141500.0	4581400.0	4349900.0	2081000.0	2083800.0	2112200.0	2549900.0	2629200.0	2182000.0	-	1.34187	9.42859e-05	0.242841	-2.04192	down	1.41841	5.75682e-05	0.505753	-0.983496	insig	1.36451	0.00298198	2.08265	1.05842	up	1.33376	0.0035361	0.372065	-1.42637	down
pmp000116	Apigenin-8-C-glucoside	Flavonoids	Flavonoid carbonoside	C21H20O10	433.11	-	432.106	[M+H]+	1	3681-93-4	C01460	13613000.0	13898000.0	16457000.0	14015000.0	15354000.0	22092000.0	60951000.0	65804000.0	68297000.0	22868000.0	22155000.0	22038000.0	16800000.0	14736000.0	16722000.0	ko00941,ko00944	0.952426	0.171669	1.30314	0.381995	insig	1.39388	0.00015063	3.79029	1.92231	up	1.36587	0.00225835	2.90858	1.54031	up	0.582703	0.428566	0.854395	-0.227026	insig
Lmbp003393	Quercetin-3-O-α-L-rhamnopyranoside	Flavonoids	Flavonoid	C21H20O11	449.11	-	448.1	[M+H]+	2	-	--	195730.0	201710.0	275940.0	129300.0	64656.0	92087.0	425700.0	477082.0	430500.0	122440.0	226570.0	127670.0	308870.0	487070.0	503130.0	-	0.898128	0.195724	1.66646	0.736789	insig	1.38779	0.000167322	4.66112	2.22068	up	1.28453	0.00541679	2.79702	1.48389	up	1.22056	0.0185657	2.35412	1.23519	up
Zmhn003162	Quercetin-O-glucoside	Flavonoids	Flavonoid	C21H20O12	463.09	-	464.095	[M-H]-	1	-	--	316030.0	150672.0	182580.0	74991.0	40927.0	51821.0	722660.0	672908.0	749578.0	112620.0	103170.0	91611.0	302270.0	289460.0	270790.0	-	1.15501	0.0241149	1.83261	0.873904	insig	1.41911	0.000198773	12.7886	3.67679	up	1.36957	0.000680003	6.97833	2.80288	up	1.26966	0.0815577	3.87079	1.95263	up
mws0061	Quercetin-3-O-β-D-Galactoside	Flavonoids	Flavonols	C21H20O12	463.09	-	464.095	[M-H]-	1	482-36-0	C10073	384460.0	168889.0	187000.0	72343.0	69003.0	65411.0	603480.0	631024.0	624948.0	102270.0	119050.0	100515.0	423270.0	329980.0	338430.0	-	1.29096	0.0151587	1.55659	0.638385	insig	1.43186	0.000109838	8.99342	3.16887	up	1.3701	2.9881e-06	5.77766	2.53048	up	1.26726	0.123263	3.58077	1.84027	up
pmn001583	Quercetin-3-O-robinobioside	Flavonoids	Flavonols	C27H30O16	609.15	-	610.153	[M-H]-	1	52525-35-6	--	1108000.0	622690.0	549650.0	103620.0	280070.0	125470.0	438690.0	432560.0	421544.0	117300.0	155010.0	152000.0	590300.0	807060.0	717670.0	-	0.189384	0.664277	0.833353	-0.263	insig	1.22451	0.0413625	2.53907	1.3443	up	1.3523	0.000424946	3.04681	1.6073	up	1.24009	0.0665858	4.47863	2.16306	up
mws0059	Quercetin-3-O-rutinoside	Flavonoids	Flavonols	C27H30O16	609.15	-	610.153	[M-H]-	1	153-18-4	C05625	838380.0	426450.0	349840.0	80252.0	83480.0	98373.0	1058370.0	1077235.0	1048703.0	238100.0	244280.0	241540.0	418840.0	534370.0	443930.0	ko00944,ko01100,ko01110	1.33141	0.000511826	2.76195	1.46569	up	1.42267	4.2432e-07	12.149	3.60276	up	1.36884	5.38859e-05	4.3987	2.13708	up	1.31413	0.0968173	6.16039	2.62302	up
Lmmp003091	Quercetin glu-rha	Flavonoids	Flavonols	C27H30O16	611.16	-	610.153	[M+H]+	2	-	--	5439800.0	3727600.0	3063800.0	643040.0	333500.0	582650.0	810600.0	616100.0	754550.0	351000.0	328700.0	312800.0	3304500.0	3297400.0	3518600.0	-	0.950536	0.182781	0.636548	-0.651658	insig	0.9135	0.149869	1.39896	0.484358	insig	1.33658	0.0177338	2.19773	1.13602	up	1.33137	0.0353763	7.84459	2.9717	up
GQ512001	Quercetin-O-rutinoside-hexose	Flavonoids	Flavonols	C33H40O21	771.13	-	772.206	[M-H]-	2	-	--	74826.0	68589.6	60608.0	9254.0	11077.0	7859.5	89759.0	75224.0	84599.4	21759.0	20224.0	21599.4	168810.0	219420.0	209110.0	-	1.30441	0.00147567	2.25545	1.17342	up	1.41677	0.00229492	8.85342	3.14624	up	1.36461	0.00426039	3.92534	1.97282	up	1.36413	0.00344701	7.23732	2.85546	up
pmn001642	Kaempferol-3-O-β-(2''-O-acetyl-β-D-glucuronide)	Flavonoids	Flavonols	C23H20O13	503.08	-	504.09	[M-H]-	2	-	--	175120.0	200440.0	186280.0	93030.0	48191.0	96073.0	165400.0	140980.0	74997.0	48273.0	128530.0	50257.0	119450.0	124330.0	101080.0	-	0.18415	0.917882	0.956872	-0.063602	insig	0.825946	0.215237	1.60719	0.684542	insig	0.803495	0.245039	1.67963	0.748144	insig	1.22409	0.00929663	2.3677	1.24348	up
Lnrp002296	Kaempferol glc-rha	Flavonoids	Flavonols	C27H30O15	595.16	-	594.158	[M+H]+	2	-	--	1618800.0	1311000.0	1210200.0	299330.0	223510.0	188030.0	1213100.0	1237600.0	1234330.0	560000.0	528000.0	548440.0	2135100.0	1943300.0	2121100.0	-	1.27984	0.00735799	2.30202	1.2029	up	1.40633	0.000640818	5.18383	2.37402	up	1.36788	9.11483e-07	2.25186	1.17112	up	1.35246	0.00789681	5.82385	2.54197	up
pme0369	Kaempferol 3-O-rutinoside	Flavonoids	Flavonols	C27H30O15	593.16	-	594.159	[M-H]-	2	17650-84-9	--	409400.0	246620.0	259490.0	65024.0	72560.0	49686.0	460440.0	457313.0	461088.0	103100.0	122530.0	15000.0	458890.0	569240.0	486110.0	-	0.0742759	0.647344	1.28494	0.361697	insig	1.42339	0.000196861	7.36285	2.88026	up	1.15285	0.00746055	5.73013	2.51857	up	1.33595	0.0413558	4.88872	2.28946	up
pme1605	Kaempferol 3-O-robinobioside	Flavonoids	Flavonols	C27H30O15	593.16	-	594.159	[M-H]-	2	17297-56-2	--	2395100.0	252150.0	275420.0	54765.0	48080.0	37212.0	552050.0	460225.0	448945.0	75300.0	70370.0	76540.0	526770.0	502660.0	486000.0	-	1.20815	0.0225192	1.58657	0.66591	insig	1.41547	0.00462144	10.433	3.38309	up	1.36578	0.00605806	6.57585	2.71718	up	1.18521	0.32169	20.8677	4.3832	up
